# Supplementary material for: Spatial scale affects the relative role of stochasticity versus determinism in soil bacterial communities in wheat fields across the North China Plain
Source: Microbiome. 2018 Feb 5;6:27. doi: 10.1186/s40168-018-0409-4 (PMC5799910; doi:10.1186/s40168-018-0409-4)
Supplement: Supplementary file 2 — Relative average abundance of bacterial phyla classified with RDPII taxonomy using the Greengenes database (http://greengenes.lbl.gov/) across all soils. (North China Plain). Table S2. Relative average abundance of dominant bacterial group classified with RDPII taxonomy using the Greengenes database (http://greengenes.lbl.gov/) across all soils (North China Plain). Table S3. Variation in median βNTI values at different spatial scales and the relative contribution (%) of deterministic and stochastic process in each spatial scale (Tibetan Plateau). Table S4. Correlation between soil characteristics and bacterial community structure determined by Mantel tests (P < 0.05, permutation = 999) (North China Plain). Table S5. Variance of bacterial community explained by soil characteristics (North China Plain). The percentage of explained variance of each variable was calculated by DistLM forward3 (P < 0.05, permutation = 999). Significant values are in bold. For the abbreviations, please see Table S4. Table S6. Pearson correlation between bacterial α-diversity indices and soil characteristics with rarefaction of 20,005 sequences per sample (North China Plain). Significant values are in bold. For the abbreviations, please see Table S4. Table S7. Correlation between climate factors and bacterial community structure determined by Mantel tests (P < 0.05, permutation = 999) (North China Plain). Significant values are in bold. Table S8. Geographic coordinates of sampling sites. Coordinates are shown using the WGS-84 coordinate system. Table S9. Soil physiochemical characteristics among all sampling sites. Values in brackets denote standard deviation (North China Plain). For the abbreviations, please see Table S4. Table S10. Alpha diversity of all sampling sites with rarefaction of 20,005 sequences per sample (North China Plain). Table S11. Location information of sampling sites in Tibetan Plateau. In addition, the followed annotations and the abbreviations of tables can be the foo [file 40168_2018_409_MOESM2_ESM.zip › Table_S2.xlsx]

## Sheet: otu_table_mc9_sort_L3
Phylum Class	CX1	CX2	CX3	CX4	CX5	CX6	CX7	CX8	CX9	DC1	DC2	DC3	DC4	DC5	DC6	DC7	DC8	DC9	DM1	DM2	DM3	DM4	DM5	DM6	DM7	DM8	DM9	DZ1	DZ2	DZ3	DZ4	DZ5	DZ6	DZ7	DZ8	DZ9	FP1	FP2	FP3	FP4	FP5	FP6	FP7	FP8	FP9	GM1	GM2	GM3	GM4
Crenarchaeota	0.000771623	0.000257212	0.00137379	0.00129234	0.000226714	0.000369869	0.00109424	0.000441274	0.000906618	0.000449411	0.00554118	0.000226333	0.000594214	0.00317864	0.000522756	0.0028071	0.000279321	0.00199371	0.000231444	0.000394555	0.000223723	0.000518862	0.000311523	0.000391005	0.000112905	0.00041757	0.000671271	0.000289301	0.000232072	0.000259423	0.000286705	0.000921039	0.000473436	0.00120408	0.00019838	0.000622883	0.000157173	0.000334031	0.00100313	0.000261764	0.00181281	0.000382697	0.00111486	0.000192771	0.000802852	0.000548307	0.000299331	0.000426667	0.00156983
Thaumarchaeota	0.000771623	0.000257212	0.00137379	0.00129234	0.000226714	0.000369869	0.00109424	0.000441274	0.000906618	0.000449411	0.00554118	0.000226333	0.000594214	0.00317864	0.000522756	0.0028071	0.000279321	0.00199371	0.000231444	0.000394555	0.000223723	0.000518862	0.000311523	0.000391005	0.000112905	0.00041757	0.000671271	0.000289301	0.000232072	0.000259423	0.000286705	0.000921039	0.000473436	0.00120408	0.00019838	0.000622883	0.000157173	0.000334031	0.00100313	0.000261764	0.00181281	0.000382697	0.00111486	0.000192771	0.000802852	0.000548307	0.000299331	0.000426667	0.00156983
Euryarchaeota	2.33825e-05	0	2.89218e-05	5.22159e-05	0	0	0	0	1.90867e-05	0	1.92402e-05	1.19123e-05	0	9.48848e-06	0	0	0	2.24012e-05	0	1.31518e-05	2.1307e-05	0	0	0	0	1.98843e-05	0	0	0	0	0	0	0	1.48652e-05	0	1.29767e-05	0	0	0	0	1.01274e-05	0	1.29634e-05	0	1.36077e-05	1.40592e-05	0	0	0
Thermoplasmata	2.33825e-05	0	2.89218e-05	5.22159e-05	0	0	0	0	1.90867e-05	0	1.92402e-05	1.19123e-05	0	9.48848e-06	0	0	0	2.24012e-05	0	1.31518e-05	2.1307e-05	0	0	0	0	1.98843e-05	0	0	0	0	0	0	0	1.48652e-05	0	1.29767e-05	0	0	0	0	1.01274e-05	0	1.29634e-05	0	1.36077e-05	1.40592e-05	0	0	0
Acidobacteria	0.13618	0.134689	0.136352	0.141401	0.148211	0.14237	0.137901	0.124142	0.132299	0.147766	0.144253	0.172454	0.161147	0.127573	0.152677	0.137061	0.134998	0.129927	0.108376	0.113066	0.0978096	0.118166	0.115	0.0988575	0.114086	0.1083	0.128975	0.149858	0.155544	0.151839	0.15671	0.150568	0.13814	0.148266	0.160165	0.144418	0.137897	0.130818	0.19722	0.145815	0.151708	0.144971	0.138437	0.165173	0.134525	0.130525	0.132354	0.120107	0.141495
AT-s54	0.000362429	0.000527284	0.000274757	0.000248026	0.000441496	0.000233602	0.00030692	0.000243151	0.000305387	0.000279634	0.000211642	0.000464579	0.000177377	0.000199258	0.000359395	0.000299424	0.000365265	0.000212811	0.000161005	6.57592e-05	6.39209e-05	9.60855e-05	9.58532e-05	0.000181197	6.0795e-05	7.95371e-05	0.000122049	0.000226409	0.000430992	0.000320464	0.000247609	0.000219295	0.000207128	0.00028244	0.000281908	0.000259535	0.000235759	7.79406e-05	0.000229885	0.000211904	0.000344332	0.000143511	0.000103708	0.000203481	0.000163292	0.000323361	0.000232813	0.000228571	0.000172298
Acidobacteria-5	0.00185891	0.00223774	0.00186546	0.0022975	0.00256545	0.00262802	0.00245536	0.00181913	0.00217588	0.00227702	0.00267439	0.00282321	0.00250989	0.00170793	0.00249398	0.00181526	0.00163295	0.00176969	0.0012176	0.00119682	0.00124646	0.00165267	0.00111429	0.00131607	0.00115511	0.00128254	0.0013222	0.00256597	0.00234283	0.00276209	0.00293221	0.00283622	0.00291459	0.00245277	0.00234923	0.00269916	0.0017289	0.0017815	0.00326019	0.00184481	0.00233943	0.00194936	0.00195748	0.00250602	0.00166013	0.00216511	0.00182925	0.00185905	0.00271848
Acidobacteria-6	0.0906306	0.0893296	0.0900046	0.0941714	0.103405	0.0944821	0.0947984	0.0809964	0.0876461	0.101257	0.106167	0.123614	0.117291	0.0878918	0.109419	0.0944307	0.0907792	0.0921137	0.0523668	0.0390084	0.0405365	0.0740819	0.0345311	0.0471876	0.0411061	0.0439741	0.0485552	0.10479	0.110433	0.103556	0.109104	0.10839	0.0948647	0.104191	0.115948	0.105553	0.0982554	0.097203	0.142424	0.0993082	0.108454	0.105864	0.0983796	0.12287	0.0963967	0.0908644	0.0954202	0.0806705	0.0972528
Acidobacteriia	0.00339046	0.00284219	0.00339831	0.00353763	0.0031024	0.00347482	0.00325602	0.00322401	0.00349287	0.00385495	0.00260705	0.00265644	0.00328148	0.00333994	0.00310387	0.00308781	0.00267503	0.00286735	0.0180325	0.0333662	0.0206891	0.00493879	0.0355376	0.0164794	0.0273578	0.0275397	0.0276136	0.00325778	0.00288433	0.00312834	0.00299737	0.00289469	0.00321049	0.00303251	0.00247452	0.00258237	0.00268316	0.00290607	0.00284222	0.0031661	0.00286605	0.00326489	0.00335753	0.00322356	0.00378293	0.00372568	0.00387468	0.00344381	0.00273763
BPC102	0.000678093	0.000321514	0.000419366	0.000365511	0.000346037	0.000408803	0.000386987	0.000234146	0.000295844	0.00051932	0.000413664	0.000440754	0.000452312	0.000474424	0.000392067	0.000392993	0.000333036	0.00036962	0.000191193	0.000184126	0.00024503	0.000269039	0.000191706	0.000152587	0.00022581	0.000208785	0.000172903	0.000389927	0.000408889	0.000595147	0.000430057	0.000365492	0.000488231	0.000505418	0.000292349	0.000350372	0.000336799	0.000334031	0.000825496	0.000486133	0.000313949	0.00033486	0.00037594	0.000589023	0.000449053	0.000379597	0.000515515	0.000380952	0.000363741
DA052	0.000841771	0.000591587	0.000838732	0.000887671	0.000918789	0.000739739	0.000747284	0.000648403	0.000620318	0.000958744	0.000413664	0.000536053	0.000541001	0.000635728	0.000511865	0.000617561	0.000612357	0.000526428	0.00220375	0.00419544	0.00171521	0.00059573	0.00984891	0.000762937	0.00151988	0.00194866	0.00163749	0.000578602	0.000574655	0.000610407	0.000443089	0.000350872	0.000591795	0.000758128	0.000323672	0.000389302	0.000359252	0.000300628	0.000438871	0.000498598	0.000486115	0.000406616	0.000712989	0.000567604	0.000666776	0.000590485	0.000515515	0.000609524	0.00089978
EC1113	0.00018706	0.00023149	0.000187992	0.000326349	0.000202849	0.000184935	0.000266887	0.000261162	0.00020041	0.000189751	0.000173162	0.000273982	0.000168508	5.69309e-05	0.000206924	0.000243282	0.000182633	0.000100805	0.000221381	0.000197278	0.000127842	0.00013452	0.000179725	0.000133514	0.00013896	0.000149132	0.000233928	0.000201253	0.000187868	0.000183122	0.000221545	0.000190056	0.000162744	7.43262e-05	0.00010441	7.78604e-05	8.9813e-05	0.000111344	0.000250784	0.000186974	6.07644e-05	0.000119593	0.000324086	4.2838e-05	9.52536e-05	0.000182769	0.000249443	0.000198095	0.000229731
GAL08	0	1.28606e-05	0	1.3054e-05	1.19323e-05	0	0	0	0	0	0	1.19123e-05	8.86886e-06	9.48848e-06	0	1.8714e-05	0	1.12006e-05	0	0	0	0	0	0	0	0	0	0	0	1.52602e-05	2.60641e-05	0	0	0	3.13231e-05	0	0	0	0	1.24649e-05	0	0	0	1.07095e-05	0	0	0	0	0
Holophagae	5.84563e-05	0.000102885	1.44609e-05	9.13778e-05	1.19323e-05	0.000107067	6.67218e-05	5.40336e-05	2.86301e-05	5.99215e-05	3.84804e-05	1.19123e-05	4.43443e-05	1.8977e-05	3.26723e-05	5.61419e-05	2.14862e-05	4.48024e-05	0.000221381	0.000710199	0.000607249	5.76513e-05	0.000287559	0.000333785	0.00079902	0.000427512	0.00092554	5.03132e-05	4.42043e-05	3.05204e-05	9.12242e-05	4.3859e-05	1.47949e-05	0.000104057	3.13231e-05	5.19069e-05	7.85863e-05	4.45375e-05	1.04493e-05	3.73948e-05	4.05096e-05	5.97965e-05	6.48172e-05	7.49665e-05	2.72153e-05	7.02958e-05	9.97772e-05	3.04762e-05	1.91443e-05
PAUC37f	0.000455959	0.000720192	0.000679662	0.000744077	0.00102618	0.000749472	0.000814006	0.000540336	0.000830272	0.00102865	0.00140453	0.00164389	0.00130372	0.000816009	0.00170985	0.00114155	0.000880934	0.000985652	0.000462888	0.000302492	0.000426139	0.000864769	0.000419358	0.000381468	0.000425565	0.00046728	0.000518709	0.00113205	0.00092829	0.00119029	0.00123804	0.000979518	0.000946872	0.00118922	0.0008144	0.00102516	0.00076341	0.000879615	0.00159875	0.000735432	0.000688663	0.00104046	0.000907441	0.00117805	0.00081646	0.000984141	0.000914624	0.00096	0.000823203
RB25	0.0016017	0.00117031	0.000882115	0.0013054	0.00159893	0.00106094	0.00138781	0.000873543	0.00106886	0.00115848	0.0014334	0.00157242	0.00143676	0.000834986	0.00190588	0.0016094	0.0010958	0.00112006	0.000442763	0.0003551	0.000415486	0.000634164	0.000431339	0.000524519	0.00026055	0.000387743	0.000417001	0.00135846	0.00138138	0.00151076	0.00123804	0.0016374	0.00128715	0.0017095	0.00108587	0.00120684	0.00069605	0.000679197	0.00242424	0.00122156	0.000962103	0.000813232	0.000881514	0.00140295	0.000884498	0.00111067	0.00133036	0.00141714	0.00153154
S035	0.00113405	0.00171046	0.00138825	0.00177534	0.000966518	0.00194668	0.00133444	0.0014499	0.00135516	0.00158792	0.00126023	0.00163198	0.0014811	0.00119555	0.0010564	0.00116027	0.00136437	0.00125447	0.000664144	0.00049977	0.000522021	0.000883986	0.000587101	0.000638959	0.00053847	0.000566702	0.000640758	0.0013333	0.00152505	0.0015718	0.00155081	0.00115495	0.00162744	0.00147166	0.00181674	0.00106409	0.00125738	0.000901884	0.00163009	0.00130882	0.0011444	0.00114809	0.00143894	0.00161714	0.00117026	0.00118097	0.00106429	0.00143238	0.0011678
Solibacteres	0.0108495	0.00874519	0.00939958	0.00840676	0.00873446	0.00949007	0.00871387	0.00935682	0.00923796	0.00813934	0.00630117	0.00698059	0.00707735	0.00634779	0.0065998	0.00804701	0.00821847	0.00687716	0.0133533	0.0179391	0.0159483	0.0106655	0.0164628	0.0169372	0.0273404	0.016832	0.020667	0.00745893	0.0082662	0.00840836	0.00706336	0.00673967	0.0074862	0.0070164	0.00778901	0.00700744	0.00707277	0.00693671	0.00817137	0.0077158	0.00793988	0.00706794	0.00642987	0.0072075	0.00733453	0.007367	0.00761632	0.00717714	0.00853834
Sva0725	0.00913087	0.00877091	0.00805472	0.00917695	0.00812591	0.00968474	0.00830019	0.00752868	0.00735792	0.00819926	0.00640699	0.00919628	0.00735229	0.00679375	0.00804827	0.00714874	0.00854076	0.00552189	0.00451819	0.00306438	0.00324931	0.00509253	0.00254011	0.0036621	0.00303975	0.00357917	0.0028885	0.00743378	0.00784626	0.0080116	0.00792348	0.00694434	0.006924	0.00755155	0.00712078	0.00661813	0.0055684	0.00458736	0.00597701	0.00537239	0.00564096	0.00477176	0.00610578	0.00508701	0.00575604	0.0057502	0.00508864	0.0065219	0.00671963
TM1	0.000268899	0.000270072	0.00063628	0.000430781	0.000298308	0.000360136	0.000360298	0.000333207	0.000343561	0.000469385	0.000365564	0.000321632	0.000354755	0.000322608	0.000370286	0.000467849	0.000300807	0.000201611	0.00371317	0.00406392	0.0024503	0.000384342	0.00591893	0.000448225	0.00055584	0.00152115	0.00398694	0.000339614	0.000364685	0.000381505	0.000273673	0.000263154	0.000458641	0.000371631	0.000313231	0.000389302	0.000246986	0.000222687	0.000261233	0.000473668	0.000425351	0.000418575	0.00041483	0.000353414	0.000449053	0.000618603	0.000382479	0.000380952	0.000248875
[Chloracidobacteria]	0.00972713	0.0108672	0.0123496	0.0110828	0.0107391	0.011865	0.0100083	0.0120135	0.0125209	0.0115349	0.00962972	0.0133418	0.0127623	0.0121832	0.0107818	0.0108167	0.0114629	0.0110214	0.00618862	0.00510291	0.00607249	0.0122605	0.00455302	0.00707624	0.00673956	0.00642262	0.0167614	0.0134839	0.0123109	0.0133527	0.0141007	0.0114911	0.0109334	0.011253	0.0138239	0.0101348	0.0138649	0.0100209	0.0200313	0.0158803	0.0149379	0.012928	0.0116023	0.0131299	0.0105051	0.0107131	0.00921276	0.00975238	0.0122523
iii1-8	0.00354245	0.00473269	0.00428043	0.00471249	0.00374675	0.00328989	0.00302917	0.00317898	0.00324474	0.00422447	0.00258781	0.0044671	0.00303315	0.00342534	0.00344148	0.00407965	0.0049848	0.00340498	0.00339116	0.00184126	0.00249292	0.00413168	0.00147374	0.00176429	0.00213651	0.00213756	0.0017392	0.00350935	0.00388998	0.00451702	0.00488701	0.00396193	0.004039	0.00441498	0.00379009	0.00346479	0.0036262	0.00269452	0.00351097	0.0060455	0.00364586	0.00339644	0.00334457	0.00355556	0.00300729	0.00310707	0.00257758	0.0032	0.0033311
other	0.00146141	0.00150469	0.00167746	0.00182756	0.00196883	0.00166441	0.00166805	0.00138686	0.00157465	0.00202734	0.00216452	0.00246584	0.00187133	0.0013189	0.0022435	0.00162812	0.00154701	0.00152328	0.0010264	0.000973236	0.00100143	0.00142207	0.000826733	0.000877377	0.000686115	0.000775487	0.000772978	0.00174838	0.00172397	0.00169388	0.00194177	0.00210523	0.00198251	0.00188789	0.00177497	0.00154423	0.00103285	0.00113571	0.00333333	0.00130882	0.00141784	0.00124377	0.00203526	0.00155288	0.00136077	0.00139186	0.00143014	0.00184381	0.00248875
Actinobacteria	0.23752	0.246203	0.240586	0.260244	0.250925	0.232492	0.251408	0.271429	0.263034	0.260409	0.271893	0.239818	0.275556	0.28344	0.268326	0.249401	0.287238	0.286769	0.29813	0.305175	0.335755	0.304341	0.335127	0.322245	0.300831	0.288928	0.300068	0.254472	0.221762	0.25573	0.253708	0.23428	0.27193	0.277623	0.258019	0.272953	0.30267	0.324277	0.257252	0.298672	0.277541	0.328665	0.294854	0.260027	0.293708	0.282716	0.287059	0.258575	0.258256
Acidimicrobiia	0.0207286	0.0200496	0.0199994	0.0198551	0.0190321	0.0188633	0.019376	0.0197133	0.0193444	0.0177567	0.0172873	0.0173562	0.0204339	0.0187682	0.0170114	0.0182461	0.0191764	0.0171705	0.0139772	0.0135464	0.0149468	0.017526	0.0141863	0.0152301	0.0131404	0.0133622	0.0136695	0.0174461	0.0160904	0.0189989	0.0174629	0.0169442	0.0181977	0.0191167	0.0167056	0.0169865	0.0184117	0.018394	0.0196656	0.0211779	0.0200928	0.019972	0.0199767	0.0192771	0.0191596	0.0204139	0.019257	0.0173105	0.017517
Actinobacteria	0.117228	0.133338	0.130799	0.13892	0.130384	0.10952	0.130908	0.151573	0.139467	0.140116	0.142637	0.121291	0.14811	0.157262	0.13315	0.138446	0.175456	0.165534	0.159465	0.160834	0.156787	0.156523	0.159763	0.154704	0.131074	0.149679	0.132017	0.144487	0.126535	0.136624	0.135364	0.120802	0.149265	0.149307	0.146404	0.148103	0.140456	0.152385	0.0976698	0.153394	0.126927	0.161654	0.139033	0.11215	0.141207	0.163269	0.157199	0.144853	0.146166
Coriobacteriia	0	0	0	0	0	0	0	0	0	0	0	0	0	0	0	0	0	0	0	0	0	0	0	0	0	0	0	0	0	0	0	0	0	0	0	0	0	0	0	0	0	0	0	0	0	0	0	0	0
KIST-JJY010	0	0	0	0	0	0	0	9.0056e-06	0	9.98692e-06	0	0	0	0	0	0	0	0	0	0	0	0	0	0	0	0	1.01708e-05	0	1.10511e-05	1.52602e-05	1.3032e-05	0	0	1.48652e-05	0	1.29767e-05	0	0	0	0	0	0	1.29634e-05	1.07095e-05	0	0	1.66295e-05	0	0
MB-A2-108	0.0135852	0.0100956	0.00989125	0.012088	0.011467	0.0131596	0.0138515	0.0115452	0.0130553	0.0143911	0.019548	0.0157599	0.014678	0.0177435	0.0171747	0.0131746	0.011753	0.0111558	0.00772822	0.00522128	0.00895958	0.0117416	0.00494842	0.00741956	0.00966641	0.00687002	0.00830952	0.0112576	0.00855353	0.0113994	0.0118591	0.0120027	0.0116879	0.0143301	0.012216	0.0127951	0.0163011	0.0148644	0.0213689	0.016005	0.01828	0.0180824	0.021636	0.016996	0.0189419	0.0113036	0.0117404	0.0117029	0.0111611
Nitriliruptoria	0.000292281	0.000475841	0.000448288	0.000378565	0.000441496	0.000272535	0.000333609	0.000297185	0.000372191	0.000189751	0.000202022	0.000214421	0.000221722	0.000256189	0.000185143	0.000112284	0.000418981	0.00019041	0.000120754	0.000131518	9.58814e-05	0.00013452	0.000167743	0.000104904	0.000112905	6.9595e-05	3.05123e-05	0.000201253	0.000198919	0.000259423	0.000273673	0.000263154	0.000207128	0.000252709	0.000177497	0.000350372	0.000190853	0.000167016	0.00015674	0.000186974	0.000202548	0.000263104	0.000142598	0.000203481	9.52536e-05	0.000351479	0.000232813	0.00032	0.000306308
OPB41	7.01475e-05	0.000102885	0	1.3054e-05	2.38646e-05	9.7334e-06	6.67218e-05	9.0056e-06	9.54335e-06	0	9.6201e-06	0	0	9.48848e-06	4.3563e-05	0	1.07431e-05	0	1.00628e-05	0	0	5.76513e-05	1.19816e-05	9.53671e-06	1.737e-05	0	1.01708e-05	0	2.21021e-05	0	0	2.92393e-05	0	1.48652e-05	1.0441e-05	0	0	0	3.1348e-05	2.49299e-05	1.01274e-05	0	1.29634e-05	2.1419e-05	0	1.40592e-05	0	3.04762e-05	0
Rubrobacteria	0.0033437	0.00320228	0.00242943	0.00314601	0.00369902	0.0044871	0.0037898	0.00354821	0.00343561	0.00271644	0.0034921	0.00333544	0.00297107	0.00308375	0.00292961	0.00159069	0.00199822	0.00219532	0.00117735	0.00123627	0.00138495	0.00265196	0.00123411	0.0016117	0.0014504	0.0013223	0.00184091	0.00333325	0.00312745	0.002991	0.00345349	0.00320171	0.00369872	0.00332982	0.00427038	0.0039579	0.00454678	0.00319556	0.00687565	0.00234341	0.00532701	0.00371934	0.00373347	0.00442303	0.00364685	0.00222135	0.00254432	0.00281905	0.0031588
Thermoleophilia	0.0813127	0.0780509	0.0761366	0.0848378	0.0849343	0.0851965	0.082268	0.0839052	0.0863196	0.08398	0.0878027	0.081075	0.0881654	0.0853963	0.0967426	0.077139	0.0776726	0.0895151	0.114766	0.123009	0.152579	0.114937	0.153533	0.14223	0.144623	0.116929	0.143113	0.0768283	0.0665827	0.0845567	0.0844215	0.0801158	0.0878075	0.0900091	0.0776708	0.0896692	0.121876	0.134169	0.110188	0.104843	0.105538	0.123492	0.108608	0.105885	0.109229	0.0842847	0.0953703	0.081021	0.0788935
other	0.000958683	0.00088738	0.000882115	0.00100516	0.000942653	0.000983074	0.000814006	0.000828515	0.00103068	0.00124836	0.00091391	0.00078621	0.000975575	0.000920382	0.00108908	0.000692417	0.000752017	0.00100805	0.000885526	0.00119682	0.00100143	0.000768684	0.00128204	0.000934597	0.00074691	0.00069595	0.00106793	0.000918216	0.000640962	0.000885091	0.000860114	0.000921039	0.00106523	0.00124868	0.000563816	0.00107707	0.000886903	0.0011023	0.00129572	0.000698037	0.00116465	0.00148295	0.00169821	0.00106024	0.0014288	0.000857609	0.00069844	0.000518095	0.00105293
Chloroflexi	0.103023	0.0797356	0.0836418	0.0831538	0.0780254	0.0908126	0.0807734	0.0808163	0.0940115	0.0797655	0.0695918	0.0787282	0.0751104	0.076202	0.0654534	0.0741822	0.0790262	0.0638322	0.108406	0.0756099	0.088669	0.0972577	0.102826	0.0672624	0.0930859	0.0600505	0.0944051	0.0715076	0.0664832	0.0789562	0.0764329	0.073113	0.0707787	0.0759465	0.0697461	0.0667653	0.0914521	0.0924709	0.0737304	0.102237	0.0778291	0.0833443	0.0834068	0.0790469	0.0853881	0.0773957	0.0765956	0.0637867	0.0818225
Anaerolineae	0.0409779	0.0248338	0.0255813	0.0233666	0.0221583	0.0254431	0.0252876	0.0196682	0.0233239	0.0196443	0.0151613	0.0191907	0.0147667	0.0150677	0.0152035	0.0174414	0.0195632	0.014236	0.00860369	0.00672059	0.00742548	0.0199089	0.00680557	0.00748631	0.00682641	0.00747649	0.00756705	0.019836	0.0184442	0.0233176	0.0200693	0.0192102	0.0156086	0.0202316	0.0165073	0.0151049	0.012136	0.0105999	0.0126541	0.0268121	0.0147658	0.010584	0.0167228	0.0144578	0.0154447	0.0176021	0.0167293	0.0150552	0.0208481
C0119	0.000946992	0.000758774	0.00127256	0.000992102	0.00108584	0.00117774	0.000667218	0.000972605	0.00104977	0.000948757	0.00105821	0.00106019	0.000798198	0.000616751	0.000991059	0.000729845	0.00110654	0.000862446	0.0104653	0.00288025	0.0108239	0.00332456	0.00222859	0.00413893	0.00415143	0.00292299	0.00308174	0.00074212	0.000861983	0.00083931	0.000925274	0.00108186	0.000665769	0.000951376	0.000887487	0.000558	0.00199834	0.00240502	0.00163009	0.00188221	0.00152924	0.00188957	0.00101115	0.00235609	0.00179621	0.000857609	0.00114744	0.000746667	0.000784914
Chloroflexi	0.00348399	0.00390962	0.00402013	0.00467332	0.00383027	0.00417563	0.0033094	0.00384539	0.00630815	0.0061819	0.00410778	0.00414547	0.00439009	0.00610109	0.00445432	0.00490306	0.00666072	0.00408822	0.00256601	0.00164398	0.00287644	0.00818648	0.00242029	0.00231742	0.0019107	0.00209779	0.00195279	0.00334583	0.00300589	0.00489852	0.0046785	0.00505841	0.00608069	0.00514338	0.00405112	0.00441209	0.00526529	0.0046319	0.00541275	0.0062574	0.00619797	0.00484351	0.00502982	0.00446586	0.00421838	0.00388033	0.00360861	0.00425143	0.00365655
Dehalococcoidetes	0	0	1.44609e-05	0	0	0	0	9.0056e-06	0	0	0	0	8.86886e-06	0	0	0	1.07431e-05	0	0	0	0	0	0	0	0	0	0	0	0	0	0	0	0	0	0	0	0	0	0	0	0	0	0	0	0	0	0	0	0
Ellin6529	0.0168705	0.0157671	0.0167168	0.0163827	0.0159296	0.01716	0.0162668	0.0151834	0.0176838	0.0155696	0.0157096	0.0154502	0.0162921	0.0160355	0.0164015	0.0170297	0.0181988	0.0149976	0.0133231	0.00941672	0.0104937	0.0174491	0.00995675	0.0154876	0.0117595	0.0148834	0.0208908	0.0150311	0.0141675	0.0172898	0.0155602	0.0135671	0.0145286	0.0154599	0.0131139	0.01225	0.0156611	0.0172583	0.0139812	0.0234092	0.0129935	0.0153557	0.0159191	0.0140723	0.0150637	0.0162383	0.0160641	0.01376	0.0162152
Gitt-GS-136	0.00439591	0.00379387	0.00500347	0.00510411	0.00409279	0.00447736	0.00455043	0.00502513	0.00506752	0.00387492	0.00372298	0.00368089	0.00416837	0.00407056	0.00335435	0.00510892	0.00461953	0.00350579	0.0013786	0.00147301	0.00165129	0.00384342	0.00132996	0.00183105	0.00171095	0.0019586	0.00232911	0.00339614	0.00333742	0.00376927	0.00443089	0.00372802	0.00360995	0.00395416	0.0038945	0.00306251	0.00409772	0.00513294	0.00316614	0.00492365	0.0036965	0.00466412	0.0057817	0.00339491	0.00459939	0.00620009	0.00412412	0.00298667	0.00618359
Ktedonobacteria	0.00126266	0.00120889	0.00134486	0.00131845	0.0011813	0.00115827	0.00138781	0.00110769	0.00150785	0.00128831	0.00109669	0.00122696	0.00153431	0.00143276	0.00142669	0.00159069	0.00140735	0.00127687	0.033016	0.0285132	0.0185158	0.00295943	0.0433136	0.00988003	0.0431471	0.00850053	0.0248574	0.00125783	0.00120457	0.00123608	0.00113379	0.00109648	0.00134633	0.00150139	0.00109631	0.00124577	0.00159418	0.00154768	0.0015256	0.00114677	0.00134694	0.00171018	0.00169821	0.00154217	0.00145602	0.00139186	0.00159643	0.00109714	0.00111037
P2-11E	0.000303973	0.000308654	0.000347062	0.000339403	0.00031024	0.000282269	0.000400331	0.000297185	0.000534428	0.00054928	0.000384804	0.000536053	0.000443443	0.000673682	0.000315832	0.000392993	0.0006231	0.000414422	0.000442763	0.000315644	0.000394179	0.000749467	0.000275578	0.000343321	0.00043425	0.000298264	0.000620417	0.000339614	0.00030943	0.000320464	0.000299737	0.000336252	0.000281103	0.00059461	0.000386318	0.000311442	0.000752184	0.000779406	0.00187043	0.000673107	0.000840574	0.000586005	0.000764843	0.000589023	0.000748422	0.00033742	0.000282702	0.000182857	0.00013401
S085	0.00332032	0.00272644	0.00271865	0.0031199	0.00304274	0.00331909	0.00341616	0.00277373	0.00271031	0.00321579	0.00371336	0.00346647	0.00318392	0.00244803	0.00273358	0.00329366	0.002718	0.00293455	0.00154967	0.0014204	0.00173652	0.00222918	0.00150969	0.00193595	0.00151988	0.00126265	0.00162732	0.00291817	0.00326006	0.00357088	0.0030104	0.0033479	0.00306254	0.00335955	0.00296525	0.00308846	0.00250354	0.0028504	0.00241379	0.00205672	0.00257236	0.00196132	0.00329271	0.00239893	0.00306172	0.00288213	0.00279376	0.00240762	0.00356083
SAR202	0.00018706	0.000321514	0.000260296	0.000300241	0.000381834	0.00048667	0.000160132	0.000387241	0.000334017	7.98953e-05	9.6201e-05	0.000142947	0.000115295	0.000104373	0.000119798	0.000149712	0.000150403	0.000179209	8.05023e-05	0.000131518	8.52279e-05	0.000115303	5.99082e-05	5.72202e-05	5.211e-05	0.000119306	0.00013222	0.000125783	0.000176817	0.000167862	0.000260641	0.000160816	0.000192333	0.000208113	0.000229703	5.19069e-05	0.000123493	8.9075e-05	9.40439e-05	6.23247e-05	0.000121529	5.97965e-05	0.000181488	0.000117805	0.000108861	0.000210887	9.97772e-05	6.09524e-05	0.000306308
SHA-26	0.000678093	0.000347236	0.00031814	0.000300241	0.000214782	0.000272535	0.000480397	0.000171106	0.000343561	0.000319581	0.000250123	0.00026207	0.000319279	0.000341585	0.000196034	0.000355566	0.000515669	0.000459224	0.00369304	0.00256461	0.00231181	0.00126833	0.00560741	0.00172614	0.00185859	0.00192877	0.00374284	0.000352192	0.000254175	0.000396765	0.000299737	0.000336252	0.000340282	0.000267574	0.000250585	0.000246558	0.000291892	0.000423106	0.000355277	0.000673107	0.000324077	0.000406616	0.000466684	0.000406961	0.00040823	0.00033742	0.000332591	0.000274286	0.000229731
TK10	0.00425562	0.00329231	0.00370199	0.00429476	0.00386607	0.00430216	0.00428354	0.00379136	0.00484802	0.00425443	0.00320349	0.00395488	0.00500204	0.00389976	0.00361573	0.00411707	0.00389975	0.00346098	0.00642006	0.00473466	0.00644536	0.00770606	0.00421754	0.00501631	0.00534128	0.00480205	0.00694663	0.00373576	0.00317166	0.00392187	0.00420935	0.00337714	0.0043201	0.00373118	0.00319495	0.00330907	0.00570312	0.00656928	0.00551724	0.00741664	0.00510421	0.00505878	0.00460202	0.00418742	0.00474907	0.00417557	0.00414075	0.00355048	0.00417345
TK17	0.00157832	0.00119603	0.00127256	0.00127929	0.00157507	0.00142108	0.00130775	0.00117073	0.0014315	0.00132826	0.00101011	0.000810035	0.00112635	0.00120504	0.000958386	0.00145969	0.00133214	0.00135527	0.00178111	0.00123627	0.00166194	0.00107616	0.00295947	0.00115394	0.00093798	0.00114335	0.0017392	0.00116978	0.00113826	0.00137342	0.00089921	0.00141811	0.00106523	0.00117435	0.00108587	0.00106409	0.0010553	0.00128045	0.000856844	0.00115924	0.00109376	0.00116005	0.00125745	0.00114592	0.000952536	0.00146215	0.000964513	0.00112762	0.00147411
Thermomicrobia	0.0235462	0.0204483	0.0200139	0.0208472	0.0193542	0.026105	0.0182951	0.0255129	0.0275994	0.0214519	0.0193364	0.0237293	0.0220391	0.0232752	0.0149203	0.0167677	0.0172749	0.0152776	0.0233658	0.0136516	0.0224682	0.0272114	0.0205246	0.0147724	0.0122893	0.011692	0.0170259	0.0184398	0.0164108	0.0166794	0.0197826	0.0193857	0.0189226	0.0184478	0.0213832	0.0212559	0.039136	0.0376898	0.0232079	0.0240324	0.0263312	0.034084	0.025525	0.0286158	0.0317875	0.0207654	0.0235973	0.0173562	0.0220159
[Thermobacula]	0	0	0	1.3054e-05	2.38646e-05	0	0	9.0056e-06	1.90867e-05	0	9.6201e-06	0	0	0	1.08908e-05	0	1.07431e-05	1.12006e-05	3.01884e-05	2.63037e-05	4.26139e-05	1.92171e-05	7.18899e-05	0	0	0	0	0	0	1.52602e-05	0	2.92393e-05	0	0	0	0	1.12266e-05	1.11344e-05	0	8.72546e-05	0	0	0	2.1419e-05	1.36077e-05	0	1.66295e-05	1.52381e-05	0
other	0.00121589	0.000823077	0.00105565	0.000822401	0.00097845	0.00103174	0.000960794	0.000891555	0.00125018	0.00105861	0.000731128	0.00107211	0.000922362	0.000929871	0.000751462	0.000842129	0.00093465	0.000772841	0.00169055	0.000881173	0.00173652	0.00121068	0.00154563	0.00111579	0.00114642	0.000964387	0.00189176	0.000817589	0.000740421	0.00115977	0.000873146	0.000979518	0.000754538	0.000921645	0.000699549	0.000804557	0.00112266	0.00120251	0.00104493	0.00164537	0.000911466	0.000980662	0.00115375	0.00127443	0.000979752	0.00105444	0.00109755	0.000914286	0.00112951
Gemmatimonadetes	0.0357636	0.0351865	0.0385672	0.0393839	0.0354629	0.0397415	0.0359097	0.0346626	0.0368755	0.0324974	0.0268497	0.0315199	0.0319989	0.0313025	0.0263012	0.0295307	0.0305534	0.0271502	0.0410864	0.0290787	0.0362645	0.0464477	0.0353698	0.0433825	0.0309881	0.0332266	0.0413849	0.0317854	0.0291638	0.0310392	0.0320718	0.0292686	0.0313059	0.032986	0.0313231	0.0303526	0.0336911	0.035797	0.036604	0.0347149	0.0349193	0.0304962	0.0358698	0.0278447	0.0331891	0.0343887	0.0342735	0.0340876	0.034766
Gemm-1	0.0137606	0.0134393	0.0163264	0.0158084	0.0150347	0.0165857	0.0148656	0.0150934	0.0168631	0.0141515	0.013901	0.0142709	0.0153254	0.0148969	0.0125897	0.0139606	0.0140842	0.0132615	0.0155973	0.00741764	0.0107813	0.0211965	0.00675765	0.0146579	0.0106826	0.0111849	0.0136288	0.0143267	0.0123551	0.0149397	0.0155733	0.0127776	0.0147209	0.0151923	0.0140432	0.0137553	0.0149314	0.0172249	0.0179624	0.0162543	0.0152823	0.014387	0.0171506	0.0124016	0.0145602	0.0150292	0.0161805	0.0143543	0.0157557
Gemm-2	0.00150817	0.00110601	0.00102672	0.00121402	0.00138415	0.00146001	0.0010542	0.00110769	0.00108794	0.00112852	0.00090429	0.00120314	0.00124164	0.000920382	0.000729681	0.000991841	0.000870191	0.000985652	0.000422637	0.000394555	0.000426139	0.000499644	0.000455302	0.000419615	0.000390825	0.000487165	0.000600075	0.00109431	0.00122667	0.00123608	0.00110772	0.000906419	0.000991256	0.00121895	0.000877046	0.00112898	0.000628691	0.000979825	0.000877743	0.000872546	0.000931721	0.000705598	0.00119264	0.000792503	0.00107501	0.00115285	0.00103103	0.00096	0.00126352
Gemm-3	0.00151986	0.002122	0.00151839	0.00148815	0.00134835	0.00162548	0.00157464	0.00167504	0.00179415	0.00156795	0.000721508	0.00106019	0.00127712	0.00170793	0.000980168	0.00125384	0.00183707	0.00101925	0.000573579	0.000697047	0.000841625	0.00117224	0.000563137	0.00069618	0.00046899	0.000516991	0.000691612	0.00139619	0.00134823	0.00105295	0.00118591	0.00135963	0.00149428	0.000995972	0.00120072	0.00116791	0.00163909	0.00105777	0.000700104	0.00160798	0.00153937	0.00130356	0.00147783	0.000974565	0.00127912	0.00151839	0.00114744	0.00137143	0.00122523
Gemm-4	0	0	0	0	0	0	2.66887e-05	0	0	9.98692e-06	0	0	8.86886e-06	9.48848e-06	0	0	4.29724e-05	0	0	0	0	0	0	0	0	0	0	0	1.10511e-05	0	0	0	0	0	0	0	0	0	0	0	0	0	0	0	0	0	0	0	0
Gemm-5	0.00365936	0.00390962	0.00322478	0.0049344	0.00342458	0.00396149	0.00353626	0.00280074	0.00293935	0.00257662	0.00139491	0.00229907	0.00237686	0.00178383	0.00160094	0.00202111	0.00182633	0.00148968	0.0008654	0.00114421	0.00110796	0.00172954	0.000994476	0.000944134	0.0008685	0.000924619	0.000976394	0.00184901	0.00232072	0.00189226	0.00185055	0.00187132	0.00213046	0.00246763	0.00229703	0.00172591	0.00188607	0.00172583	0.00179728	0.00179495	0.00213688	0.00155471	0.00228157	0.00155288	0.00227248	0.00285401	0.00282702	0.00312381	0.00296736
Gemmatimonadetes	0.00992588	0.0100055	0.0119158	0.0117225	0.0100709	0.0106483	0.010075	0.0103024	0.009906	0.009927	0.00731128	0.00913672	0.00880678	0.00902354	0.00766709	0.00868328	0.00903495	0.00815403	0.0223193	0.0181232	0.0219888	0.0201011	0.0252573	0.0254058	0.0176219	0.0188006	0.0245217	0.0087545	0.00806728	0.0083931	0.00912242	0.00904958	0.00856623	0.00998945	0.00889576	0.00904478	0.0109123	0.0119138	0.0118704	0.0114553	0.0110693	0.00955547	0.00934664	0.00888889	0.00989277	0.0104038	0.00954535	0.00999619	0.00936154
other	0.00538967	0.00460409	0.00455518	0.00421643	0.00420018	0.00546044	0.00477728	0.00368329	0.00428496	0.00313589	0.00261667	0.00354986	0.0029622	0.0029604	0.00273358	0.00261996	0.00285766	0.00224012	0.00130816	0.00130203	0.00111862	0.00174876	0.00134194	0.00125885	0.00095535	0.00131236	0.000966223	0.00436467	0.00383472	0.0035251	0.00323194	0.00330405	0.00340282	0.0031217	0.00400936	0.00352967	0.00369356	0.00289494	0.00339603	0.00272982	0.00395981	0.00298982	0.00442053	0.00323427	0.00410951	0.00343044	0.00354209	0.0042819	0.00419259
Alphaproteobacteria	0.186663	0.195224	0.169597	0.175289	0.178484	0.200051	0.191011	0.183417	0.16969	0.166642	0.157741	0.15561	0.141574	0.141701	0.155803	0.153586	0.143571	0.147377	0.122776	0.141645	0.132721	0.123662	0.127389	0.144805	0.141018	0.148128	0.129647	0.174272	0.194444	0.152098	0.167631	0.168185	0.166738	0.155134	0.176913	0.173538	0.15083	0.137933	0.12441	0.124113	0.158767	0.137436	0.147926	0.170742	0.16185	0.140648	0.148169	0.161844	0.149306
BD7-3	9.35301e-05	0.000180048	5.78436e-05	3.91619e-05	7.15939e-05	5.84004e-05	6.67218e-05	3.60224e-05	8.58902e-05	0.000219712	0.000115441	0.000142947	0.000195115	0.000161304	0.000119798	0.000261996	0.000107431	0.000134407	8.05023e-05	2.63037e-05	0.000191763	0.00013452	0.000119816	9.53671e-05	7.8165e-05	0.000109364	3.05123e-05	0.000226409	0.000121562	0.000137342	9.12242e-05	0.000190056	0.000103564	0.000118922	0.000114851	0.000129767	0.000213306	0.000133612	7.31452e-05	0.000124649	0.000151911	0.000119593	0.000142598	0.000149933	0.000258546	9.84141e-05	0.000182925	9.14286e-05	3.82885e-05
Caulobacterales	0.00272406	0.00466839	0.00289218	0.00338098	0.0035081	0.00295895	0.00369639	0.00423263	0.00467624	0.00482368	0.00414626	0.00377619	0.00391117	0.00476322	0.0041276	0.0049592	0.00551121	0.00348338	0.00878482	0.0071809	0.0110583	0.00645694	0.00558345	0.00913617	0.00971852	0.0120598	0.00535999	0.00474202	0.00570235	0.0033725	0.00389658	0.00483911	0.0048971	0.00353793	0.00437479	0.0041266	0.00442329	0.00465417	0.00250784	0.00491119	0.00464848	0.00391069	0.00385014	0.00380187	0.00417755	0.00455517	0.00434031	0.00568381	0.00335024
Ellin329	0.00157832	0.00154327	0.00190884	0.00163175	0.00152734	0.00155734	0.00154795	0.00145891	0.00172735	0.00234693	0.00166428	0.00188214	0.00180038	0.00175537	0.00172074	0.00217082	0.00170815	0.00178089	0.00682257	0.0106398	0.00715914	0.00332456	0.00688945	0.00984188	0.0108041	0.00982283	0.00713988	0.00184901	0.00181237	0.0017244	0.00198087	0.00181284	0.00167182	0.00167977	0.00179586	0.00180377	0.00212183	0.00218234	0.00242424	0.00198193	0.00194446	0.00184173	0.00189266	0.00201339	0.00208197	0.00210887	0.00197891	0.00184381	0.00166555
Kiloniellales	0.000116913	0.000167188	0.000130148	0.000143594	0.000131256	0.000184935	6.67218e-05	6.30392e-05	6.68035e-05	0.000109856	3.84804e-05	9.52982e-05	7.98198e-05	8.53963e-05	7.62353e-05	9.35699e-05	0.000118174	3.36018e-05	3.01884e-05	5.26074e-05	3.19605e-05	1.92171e-05	7.18899e-05	1.90734e-05	3.474e-05	3.97685e-05	1.01708e-05	8.80481e-05	0.000143664	6.10407e-05	9.12242e-05	0.000190056	8.87692e-05	8.91915e-05	6.26462e-05	0.000103814	6.73597e-05	5.56718e-05	0.000125392	8.72546e-05	9.11466e-05	7.17557e-05	0.000103708	0.000117805	6.80383e-05	4.21775e-05	4.98886e-05	6.09524e-05	0.000172298
Rhizobiales	0.0469053	0.0563293	0.0493261	0.053443	0.050772	0.0502341	0.0480531	0.0601124	0.0538913	0.0550579	0.0554599	0.0533908	0.060397	0.0583162	0.0573507	0.062224	0.0648668	0.0678084	0.0573076	0.0571316	0.0596062	0.0537694	0.0491008	0.0563429	0.0602652	0.061343	0.0530304	0.0681241	0.0681961	0.0552571	0.0594912	0.0578793	0.0605998	0.050631	0.0592737	0.0543725	0.0530121	0.0530441	0.0398642	0.0579744	0.0494926	0.0490211	0.0520612	0.0511165	0.0487971	0.0545495	0.0628929	0.0539276	0.0487987
Rhodobacterales	0.00917764	0.0102627	0.00954419	0.00852425	0.00996349	0.0104342	0.00903413	0.00981611	0.00827409	0.00952752	0.00895632	0.00845772	0.00743211	0.00787544	0.00945318	0.0103301	0.00882009	0.00827724	0.0027572	0.00307753	0.00299363	0.00415089	0.00268389	0.00314711	0.0024318	0.00312183	0.00262406	0.00845262	0.00966968	0.00723333	0.00781922	0.00827473	0.00790046	0.00737316	0.00811268	0.0076952	0.00528774	0.00587895	0.00473354	0.00431287	0.00608657	0.00580026	0.00727249	0.00613655	0.00677662	0.0090541	0.00952872	0.00888381	0.0101465
Rhodospirillales	0.11648	0.112594	0.0928968	0.0968605	0.10232	0.126028	0.115402	0.0981971	0.0912249	0.0827216	0.0757006	0.0796931	0.0576033	0.0532304	0.0727938	0.0588742	0.0511694	0.0527212	0.0386814	0.0458736	0.0403128	0.0440264	0.0560861	0.0418948	0.0486534	0.0423336	0.0508843	0.0814948	0.0981335	0.0747749	0.0856335	0.0834783	0.0753503	0.078429	0.0941154	0.0945095	0.0763972	0.0626197	0.0674922	0.045522	0.0843815	0.0676298	0.0714026	0.0993414	0.0883682	0.0575723	0.0594506	0.0738895	0.0738585
Rickettsiales	0.000140295	0.000154327	0.00015907	0.000156648	0.000202849	9.7334e-05	0.000160132	0.000234146	0.000162237	0.000319581	0.000230882	0.00015486	0.000212853	0.000256189	0.000304941	0.000224568	0.000193376	0.000156808	0.000291821	0.000381403	0.000351565	0.000365125	0.000203688	0.000267028	0.000199755	0.000387743	0.000447514	0.000163518	0.000198919	0.000152602	0.000221545	0.000116957	0.000103564	0.000163518	0.000156615	0.000324418	0.000213306	0.000233822	0.000229885	0.000174509	0.000324077	0.000227227	0.000207415	0.000192771	0.000163292	0.000239006	0.000166295	0.000106667	0.000248875
Sphingomonadales	0.00796175	0.00781923	0.0107589	0.00962078	0.00807818	0.00677445	0.011316	0.00760973	0.00788281	0.00980715	0.0102358	0.00656367	0.00873583	0.0140335	0.00857102	0.0129875	0.00918535	0.011335	0.00718483	0.0160978	0.0100889	0.0105118	0.00603875	0.0229262	0.00795546	0.0177567	0.00929608	0.00757214	0.00898452	0.00741645	0.0067115	0.0100583	0.0147653	0.0112827	0.00758019	0.00905776	0.00802703	0.00828397	0.00597701	0.00785291	0.0103705	0.0077257	0.00976147	0.00676841	0.00981113	0.0113598	0.00871387	0.0160152	0.00968699
other	0.00148479	0.00150469	0.0019233	0.00148815	0.00190917	0.00172281	0.00166805	0.00165703	0.00169872	0.00170776	0.00119289	0.0014533	0.00120617	0.00122401	0.00128511	0.00145969	0.00189079	0.00164649	0.000835212	0.00118367	0.000926853	0.000903203	0.000611064	0.00113487	0.000877185	0.00115329	0.000823832	0.00155971	0.00148084	0.00196856	0.00169416	0.00134501	0.00125756	0.00182843	0.00132601	0.00141446	0.00106653	0.000846212	0.000982236	0.0011717	0.00127605	0.0010883	0.00123153	0.00110308	0.00134716	0.0010685	0.000864735	0.00134095	0.0013401
Betaproteobacteria	0.0558024	0.0588114	0.061213	0.0621369	0.0640646	0.0544973	0.0521898	0.0527728	0.0583385	0.0631872	0.0592983	0.0734988	0.0672969	0.0657931	0.077063	0.0685493	0.081755	0.0603376	0.0910481	0.0809233	0.0936122	0.0849588	0.0754244	0.0990387	0.106035	0.104939	0.0820374	0.0564263	0.0581618	0.0566153	0.0590872	0.0626453	0.056472	0.0538271	0.0559952	0.0591609	0.0634978	0.0569412	0.0661964	0.0720972	0.057868	0.0644725	0.0600078	0.0637751	0.0641737	0.0641941	0.0685469	0.0655695	0.0643247
A21b	0.000327355	0.000372957	0.000361522	0.000417727	0.000417631	0.000330936	0.000467053	0.000441274	0.000381734	0.000579241	0.000442525	0.000476491	0.000407968	0.000474424	0.000490084	0.000692417	0.0006231	0.00057123	0.00134841	0.00132834	0.00184305	0.00240214	0.000790789	0.00288962	0.00719987	0.00317154	0.00512607	0.000465397	0.000353634	0.000442545	0.000325801	0.000394731	0.00051782	0.000550014	0.000313231	0.000350372	0.000449065	0.000423106	0.00030303	0.000411343	0.000425351	0.000358779	0.000362976	0.000289157	0.000557914	0.000576426	0.000598663	0.000655238	0.000344597
ASSO-13	5.84563e-05	6.43029e-05	1.44609e-05	1.3054e-05	1.19323e-05	4.8667e-05	2.66887e-05	2.70168e-05	0	0	0	0	8.86886e-06	2.84654e-05	0	0	0	1.12006e-05	0	0	0	1.92171e-05	0	0	0	0	1.01708e-05	0	1.10511e-05	3.05204e-05	0	0	0	0	0	2.59535e-05	0	2.22687e-05	1.04493e-05	0	0	1.19593e-05	0	0	0	0	0	0	1.91443e-05
Burkholderiales	0.0176421	0.0221073	0.0222119	0.0247373	0.0212395	0.0178511	0.0185086	0.0207489	0.023992	0.0221909	0.0204235	0.0253374	0.0232453	0.0271086	0.0272705	0.0241597	0.0356993	0.0220204	0.031416	0.0356283	0.0438178	0.0358975	0.0350583	0.0431441	0.0431818	0.0547513	0.0279086	0.0203894	0.0209749	0.018709	0.019105	0.0216517	0.0202542	0.017868	0.0198171	0.0204384	0.0258549	0.0207099	0.0190387	0.0261764	0.0219258	0.0269443	0.0212341	0.0214297	0.0263172	0.0223962	0.0259587	0.0260114	0.0232028
Ellin6067	0.00325017	0.00438546	0.00375983	0.00301547	0.00369902	0.00261829	0.00302917	0.00280975	0.0032352	0.0034355	0.00391538	0.00461005	0.00352094	0.00433623	0.00394245	0.00400479	0.00470548	0.0037186	0.00699364	0.00418228	0.00522021	0.00549609	0.00443321	0.005846	0.0056192	0.00571673	0.00467855	0.00401248	0.00321586	0.00335724	0.00375323	0.00320171	0.00279623	0.0035082	0.00382142	0.00443804	0.00348025	0.00326237	0.00396029	0.00401371	0.00314962	0.00355191	0.00321493	0.00285944	0.00349717	0.00333202	0.00375827	0.00387048	0.00335024
Gallionellales	0.000432577	0	1.44609e-05	0	0	3.89336e-05	2.66887e-05	0	9.54335e-06	1.99738e-05	0	1.19123e-05	8.86886e-06	9.48848e-06	1.08908e-05	0	0	0	0	0	0	0.000115303	0	0	8.685e-06	9.94214e-06	0	2.51566e-05	0	0	1.3032e-05	1.46197e-05	1.47949e-05	1.48652e-05	0	0	0	0	0	6.23247e-05	0	1.19593e-05	0	1.07095e-05	2.72153e-05	2.81183e-05	3.32591e-05	0	0
Hydrogenophilales	3.50738e-05	5.14423e-05	0.00015907	5.22159e-05	8.35262e-05	3.89336e-05	0.000160132	2.70168e-05	3.81734e-05	5.99215e-05	3.84804e-05	0.000571789	8.86886e-05	1.8977e-05	1.08908e-05	3.7428e-05	4.29724e-05	0	7.04395e-05	0	2.1307e-05	0.000345908	1.19816e-05	1.90734e-05	4.3425e-05	4.97107e-05	7.11954e-05	6.28915e-05	6.63064e-05	6.10407e-05	5.21281e-05	4.3859e-05	0	2.97305e-05	5.22051e-05	2.59535e-05	4.49065e-05	2.22687e-05	2.08986e-05	0.000124649	1.01274e-05	3.58779e-05	3.88903e-05	4.2838e-05	8.1646e-05	8.4355e-05	3.32591e-05	3.04762e-05	3.82885e-05
IS-44	0.000631328	0.00090024	0.000824271	0.000783239	0.00101425	0.000418536	0.000467053	0.000414258	0.000448537	0.000888836	0.000538726	0.00104828	0.00152544	0.000759078	0.00145936	0.00136612	0.0017189	0.00112006	0.000311947	0.0003551	0.000202416	0.000441993	0.000395394	0.000352858	0.000303975	0.000407628	0.000254269	0.000767276	0.000773575	0.000991912	0.000716762	0.000789462	0.000680564	0.000654071	0.0004072	0.000311442	0.000291892	0.000512181	0.000188088	0.000423808	0.000212675	0.00033486	0.000272232	0.000289157	0.000272153	0.000421775	0.000548774	0.00032	0.000459462
MKC10	0	0	0	0	0	0	0	0	9.54335e-06	0	0	0	0	9.48848e-06	0	0	1.07431e-05	0	0	0	1.06535e-05	0	0	0	0	0	0	0	2.21021e-05	0	0	0	0	0	0	0	0	0	0	0	0	1.19593e-05	0	0	1.36077e-05	0	0	0	0
MND1	0.0161807	0.0142367	0.0158347	0.0164872	0.017982	0.0184156	0.0137047	0.0134274	0.0139428	0.016039	0.0145456	0.0187618	0.0170726	0.0145838	0.0181113	0.0166742	0.017146	0.0137543	0.00912695	0.00818044	0.00790489	0.0129908	0.00632631	0.00842091	0.00773834	0.00951462	0.00796371	0.013006	0.0148416	0.0154891	0.0176063	0.0161694	0.0155642	0.0143896	0.0142624	0.0154812	0.0136516	0.012515	0.0227482	0.0155064	0.0150797	0.0152481	0.0169043	0.0197483	0.0150501	0.0173209	0.0148668	0.0154514	0.0175361
Methylophilales	0.000397503	0.000308654	0.000216913	0.000221918	0.000286376	0.000136268	0.00021351	0.000297185	0.000324474	0.000399477	0.000384804	0.000250158	0.000212853	0.000408004	0.000250487	0.000692417	0.000537155	0.000425622	0.000664144	0.000276189	0.000958814	0.00113381	0.000299541	0.000486372	0.000460305	0.000725776	0.0006611	0.000276723	0.000254175	0.000213643	0.000299737	0.000204675	0.000310692	0.000327035	0.000271467	0.000246558	0.000359252	0.000256091	0.000334378	0.000311624	0.000384841	0.000263104	0.00041483	0.000235609	0.00040823	0.000534248	0.00036585	0.000472381	0.000114866
Neisseriales	7.01475e-05	5.14423e-05	0.000173531	9.13778e-05	0.000167052	0.000155734	6.67218e-05	0.000117073	5.72601e-05	0.000139817	1.92402e-05	2.38246e-05	1.77377e-05	4.74424e-05	2.17815e-05	5.61419e-05	9.66879e-05	0.000100805	0.000442763	6.57592e-05	8.52279e-05	0.000172954	2.39633e-05	5.72202e-05	3.474e-05	8.94792e-05	5.08538e-05	0	0	3.05204e-05	6.51602e-05	8.7718e-05	1.47949e-05	0	4.17641e-05	2.59535e-05	5.61331e-05	4.45375e-05	5.22466e-05	2.49299e-05	0.000101274	4.78372e-05	9.07441e-05	4.2838e-05	6.80383e-05	8.4355e-05	1.66295e-05	0.000106667	3.82885e-05
Nitrosomonadales	0.00123927	0.00111887	0.00151839	0.00129234	0.00145574	0.00142108	0.00122768	0.00105366	0.0012979	0.00178766	0.00110631	0.00139374	0.00146336	0.0017269	0.00218904	0.00230182	0.00199822	0.00142248	0.00255595	0.00252515	0.00170456	0.00138363	0.00174932	0.00437735	0.00192807	0.00128254	0.00182057	0.00119494	0.00146979	0.00115977	0.00145959	0.00116957	0.00106523	0.00110003	0.0013991	0.00102516	0.00243618	0.00128045	0.00136886	0.00468682	0.00182293	0.00133944	0.00168525	0.00130656	0.0015921	0.00144809	0.00172947	0.00182857	0.00089978
Procabacteriales	1.16913e-05	0	0	1.3054e-05	0	0	0	9.0056e-06	0	0	0	1.19123e-05	0	0	0	0	0	0	4.02512e-05	3.94555e-05	4.26139e-05	1.92171e-05	1.19816e-05	9.53671e-06	0	9.94214e-06	5.08538e-05	0	2.21021e-05	0	1.3032e-05	0	0	0	0	1.29767e-05	1.12266e-05	1.11344e-05	1.04493e-05	0	0	0	3.88903e-05	1.07095e-05	1.36077e-05	1.40592e-05	1.66295e-05	0	1.91443e-05
Rhodocyclales	0.000900227	0.000758774	0.000867654	0.000639645	0.000847195	0.000535337	0.000467053	0.000243151	0.000429451	0.000319581	0.000404044	0.000381193	0.00031041	0.000275166	0.000925714	0.000486563	0.000558641	0.000336018	0.00100628	0.000223581	0.000522021	0.000999289	0.000910605	0.000324248	0.000251865	0.00046728	0.000223757	0.000327036	0.000342583	0.000457806	0.000273673	0.000555547	0.000429051	0.000445957	0.000240144	0.000220604	0.000336799	0.000478778	0.000752351	0.000486133	0.000222803	0.000227227	0.000350013	0.00042838	0.00040823	0.000646721	0.0010144	0.000807619	0.000670049
SBla14	0.000151986	3.85817e-05	2.89218e-05	0	2.38646e-05	0	1.33444e-05	9.0056e-06	1.90867e-05	0	0	0	0	0	1.08908e-05	0	1.07431e-05	0	1.00628e-05	0	0	0	0	0	0	9.94214e-06	0	0	0	1.52602e-05	0	0	0	0.000118922	2.08821e-05	0	0	0	1.04493e-05	0	0	1.19593e-05	0	2.1419e-05	1.36077e-05	0	4.98886e-05	0	0
SC-I-84	0.00583394	0.00589014	0.00695569	0.00663142	0.00632413	0.0049251	0.00587152	0.00547541	0.00637496	0.0081693	0.00803279	0.00914863	0.00839882	0.0073251	0.00912645	0.00756045	0.00771355	0.00639554	0.0297154	0.0216874	0.0249398	0.0141438	0.0205845	0.0251292	0.0324211	0.0212463	0.0266271	0.00694322	0.00691797	0.00679078	0.0063075	0.00918115	0.00668728	0.00668936	0.00736093	0.00829213	0.00778005	0.0100321	0.00681296	0.0075039	0.00638026	0.00779746	0.00652061	0.00793574	0.00802852	0.00719829	0.00896332	0.00696381	0.00715995
Thiobacterales	0	0	2.89218e-05	1.3054e-05	0	9.7334e-06	1.33444e-05	1.80112e-05	0	0	9.6201e-06	0	0	9.48848e-06	0	0	2.14862e-05	0	2.01256e-05	0	0	3.84342e-05	0	0	0	0	0	0	0	1.52602e-05	0	1.46197e-05	0	0	0	1.29767e-05	0	1.11344e-05	0	0	0	0	0	0	0	1.40592e-05	0	0	0
other	0.00863984	0.00852656	0.00824271	0.00772796	0.0105124	0.00755312	0.00792655	0.00765476	0.00777783	0.009158	0.00943732	0.0114715	0.0110151	0.00867247	0.0132432	0.0105173	0.010872	0.0104614	0.00732571	0.00643125	0.00633882	0.00935873	0.0048286	0.00798222	0.00684378	0.00748643	0.00659066	0.00895575	0.00889611	0.00885091	0.00909636	0.00916653	0.00813718	0.00813129	0.00798739	0.0082532	0.00874554	0.00735982	0.0105852	0.0123652	0.00815256	0.00827583	0.00887996	0.0091245	0.00782441	0.0100945	0.010593	0.00905143	0.0104719
Deltaproteobacteria	0.0588655	0.0521239	0.0534909	0.0471379	0.0523829	0.0551105	0.0528837	0.0473154	0.0481653	0.0500245	0.0548731	0.0551062	0.0531245	0.0543025	0.0553795	0.0601093	0.0477423	0.0477705	0.0335192	0.0317354	0.042795	0.0602072	0.0311762	0.0304316	0.0365031	0.0388837	0.0395846	0.0529421	0.0531004	0.0514726	0.0535617	0.0556425	0.0486899	0.0506459	0.0507747	0.0568121	0.0525967	0.04839	0.0678474	0.0475538	0.0590124	0.0495354	0.0523464	0.0570281	0.0507158	0.0504162	0.0543287	0.0546743	0.0528764
BPC076	1.16913e-05	0	0	0	0	0	0	0	0	0	0	0	0	9.48848e-06	0	0	0	0	0	0	0	1.92171e-05	0	0	0	0	0	0	0	0	0	0	0	0	0	0	0	0	0	0	0	0	0	0	0	0	0	0	0
Bdellovibrionales	0.000151986	9.0024e-05	0.000187992	0.000182756	8.35262e-05	0.000116801	0.000106755	9.0056e-05	0.00014315	0.000149804	0.000182782	9.52982e-05	8.86886e-05	0.000256189	0.000196034	0.000336852	0.00013966	0.000224012	0.000130816	0.000118367	9.58814e-05	0.00013452	5.99082e-05	8.58304e-05	6.948e-05	0.000169016	8.13661e-05	3.77349e-05	0.000110511	9.15611e-05	0.00013032	0.000102338	0.000221923	0.000118922	7.30872e-05	0.000233581	8.9813e-05	0.000122478	9.40439e-05	6.23247e-05	0.000111401	8.3715e-05	0.000155561	5.35475e-05	0.000163292	0.000154651	0.000149666	6.09524e-05	0.000191443
DTB120	0	0	0	0	0	9.7334e-06	0	0	0	0	0	0	0	0	0	0	1.07431e-05	0	0	0	0	0	0	0	0	0	0	0	0	0	0	0	0	0	0	0	1.12266e-05	0	1.04493e-05	0	0	0	0	0	0	0	0	0	0
Desulfarculales	0	0	0	0	0	0	0	0	0	0	0	0	0	0	0	0	0	0	0	0	0	0	0	0	0	0	0	0	0	0	0	0	0	0	0	0	0	0	0	0	0	0	0	0	0	0	0	0	0
Desulfobacterales	0.000233825	0.000102885	1.44609e-05	2.6108e-05	5.96616e-05	5.84004e-05	9.34106e-05	1.80112e-05	9.54335e-06	1.99738e-05	9.6201e-06	2.38246e-05	8.86886e-06	0	1.08908e-05	1.8714e-05	1.07431e-05	2.24012e-05	2.01256e-05	0	0	0.000115303	1.19816e-05	0	0	9.94214e-06	3.05123e-05	0	1.10511e-05	1.52602e-05	1.3032e-05	1.46197e-05	4.43846e-05	0	1.0441e-05	2.59535e-05	0.000112266	2.22687e-05	3.1348e-05	0.000211904	1.01274e-05	1.19593e-05	0	5.35475e-05	5.44307e-05	9.84141e-05	6.65181e-05	1.52381e-05	1.91443e-05
Desulfovibrionales	5.84563e-05	0	1.44609e-05	0	3.5797e-05	3.89336e-05	1.33444e-05	9.0056e-06	0	0	2.88603e-05	2.38246e-05	8.86886e-06	9.48848e-06	0	3.7428e-05	1.07431e-05	0	1.00628e-05	0	0	3.84342e-05	0	0	8.685e-06	1.98843e-05	0	0	0	0	0	2.92393e-05	1.47949e-05	1.48652e-05	0	0	1.12266e-05	0	0	0	1.01274e-05	1.19593e-05	0	0	1.36077e-05	1.40592e-05	1.66295e-05	0	1.91443e-05
Desulfuromonadales	0.00326186	0.000938822	0.00186546	0.00135761	0.00205236	0.00159628	0.00198831	0.00111669	0.000391277	0.000489359	0.000452145	0.000369281	0.000443443	0.000502889	0.000457412	0.000467849	0.000343779	0.00038082	0.000362261	0.000341948	0.000447446	0.00119146	0.000323504	0.000343321	0.000425565	0.000715834	0.00039666	0.000389927	0.000585707	0.000412025	0.000469153	0.00045321	0.000414256	0.000891915	0.000323672	0.000350372	0.000449065	0.000601256	0.000846395	0.000760361	0.000425351	0.000514249	0.000479647	0.000589023	0.000830067	0.00129344	0.00236139	0.00128	0.000880636
FAC87	7.01475e-05	6.43029e-05	0	0.000104432	0.000107391	5.84004e-05	4.00331e-05	7.20448e-05	8.58902e-05	0.000119843	6.73407e-05	0.000190596	9.75575e-05	9.48848e-05	7.62353e-05	7.48559e-05	0.000161147	8.96047e-05	6.03768e-05	2.63037e-05	4.26139e-05	3.84342e-05	3.59449e-05	4.76835e-05	6.948e-05	3.97685e-05	6.10246e-05	0.000100626	0.000110511	6.10407e-05	0.000104256	7.30983e-05	5.91795e-05	0.000104057	9.39693e-05	0.000129767	4.49065e-05	5.56718e-05	3.1348e-05	6.23247e-05	9.11466e-05	3.58779e-05	5.18538e-05	7.49665e-05	4.0823e-05	9.84141e-05	8.31476e-05	6.09524e-05	3.82885e-05
GMD14H09	2.33825e-05	0	0	0	2.38646e-05	0	0	0	9.54335e-06	0	9.6201e-06	0	0	9.48848e-06	0	0	0	0	0	0	0	0	0	0	8.685e-06	0	0	1.25783e-05	0	0	1.3032e-05	0	0	0	0	0	0	0	0	0	0	0	0	0	0	1.40592e-05	0	1.52381e-05	1.91443e-05
GW-28	0	0	0	0	0	0	0	0	0	0	0	0	8.86886e-06	0	0	0	0	0	0	0	0	1.92171e-05	0	0	0	0	0	0	0	0	0	0	0	0	0	0	0	0	0	0	0	0	0	0	0	0	0	0	0
MBNT15	0	0	0	0	0	9.7334e-06	0	0	0	0	9.6201e-06	0	0	1.8977e-05	0	0	0	0	0	0	0	0	0	0	0	0	1.01708e-05	1.25783e-05	0	0	1.3032e-05	0	0	1.48652e-05	0	0	0	0	0	4.98598e-05	0	0	0	1.07095e-05	0	0	0	1.52381e-05	1.91443e-05
MIZ46	0.000572872	0.000565865	0.00065074	0.000561321	0.000584684	0.000360136	0.000693907	0.000630392	0.000563058	0.000639163	0.000586826	0.000571789	0.000558738	0.000521866	0.000914823	0.00104798	0.000666072	0.000873646	0.000553454	0.000762807	0.000873586	0.000518862	0.000635027	0.000562666	0.00038214	0.000546818	0.000518709	0.00059118	0.000718319	0.000503586	0.000560377	0.000409351	0.000532615	0.000579745	0.000626462	0.000428232	0.000437838	0.00043424	0.000438871	0.000623247	0.000425351	0.000526209	0.000648172	0.000396252	0.000503484	0.000646721	0.00069844	0.000441905	0.000689193
Myxococcales	0.0269717	0.0262999	0.0239039	0.0204034	0.0226953	0.0206348	0.022632	0.0199204	0.0228945	0.0239386	0.0281869	0.0249443	0.0260479	0.0320236	0.0250596	0.0351074	0.0250207	0.0239469	0.0198941	0.0178339	0.0286153	0.0388762	0.0185356	0.0179767	0.0248304	0.0248056	0.0194363	0.0258358	0.0259811	0.0246147	0.0241875	0.0291078	0.0228285	0.0245277	0.0239726	0.0261481	0.0248894	0.0252193	0.0297074	0.0227485	0.0295113	0.0222802	0.0244102	0.0260884	0.0238406	0.0250534	0.0259088	0.0280838	0.0220925
NB1-j	0.00583394	0.00456551	0.00708584	0.00532602	0.00554853	0.00567457	0.00564467	0.00518723	0.00452355	0.00727048	0.00691685	0.00849345	0.00770704	0.00470628	0.0074166	0.0068306	0.00582276	0.00618273	0.00185155	0.00206484	0.00200286	0.00347829	0.00174932	0.00205039	0.00164147	0.00209779	0.00192227	0.00640235	0.00691797	0.00575309	0.00660724	0.00618412	0.00538533	0.00621367	0.00642123	0.00631967	0.00462537	0.00355186	0.00729363	0.0048364	0.00508396	0.00453257	0.00550946	0.00607229	0.00544307	0.00573614	0.00620281	0.00665905	0.00719824
PB19	3.50738e-05	3.85817e-05	8.67654e-05	1.3054e-05	2.38646e-05	2.92002e-05	2.66887e-05	9.0056e-05	2.86301e-05	4.99346e-05	6.73407e-05	4.76491e-05	2.66066e-05	4.74424e-05	4.3563e-05	1.8714e-05	6.44586e-05	3.36018e-05	1.00628e-05	1.31518e-05	1.06535e-05	1.92171e-05	1.19816e-05	2.86101e-05	8.685e-06	0	2.03415e-05	3.77349e-05	8.84085e-05	7.63009e-05	3.90961e-05	2.92393e-05	0	5.9461e-05	2.08821e-05	5.19069e-05	3.36799e-05	2.22687e-05	2.08986e-05	4.98598e-05	3.03822e-05	2.39186e-05	2.59269e-05	2.1419e-05	1.36077e-05	7.02958e-05	3.32591e-05	7.61905e-05	5.74328e-05
Spirobacillales	0.000105221	0.000154327	0.000216913	5.22159e-05	8.35262e-05	5.84004e-05	5.33775e-05	0.000126078	0.00020041	0.00012983	0.000163542	0.000238246	8.86886e-05	0.00018977	0.000130689	0.000261996	0.000182633	0.000224012	0.000150942	0.000131518	0.000138495	0.00013452	9.58532e-05	0.000133514	9.5535e-05	8.94792e-05	0.000315294	0.000113205	0.000187868	0.000106821	6.51602e-05	0.000146197	0.000118359	0.000133787	9.39693e-05	0.000181674	4.49065e-05	0.000144747	7.31452e-05	0.000224369	7.08918e-05	0.00016743	0.000155561	0.000107095	8.1646e-05	0.000154651	9.97772e-05	0.000106667	0.000191443
Sva0853	1.16913e-05	0	0	0	0	0	0	0	9.54335e-06	0	0	1.19123e-05	8.86886e-06	0	0	0	0	0	0	0	0	1.92171e-05	0	0	8.685e-06	0	0	0	0	0	1.3032e-05	0	0	0	0	1.29767e-05	0	0	0	0	0	0	0	0	0	0	0	1.52381e-05	0
Syntrophobacterales	0.0141815	0.0120761	0.0127111	0.012336	0.0134716	0.0172087	0.0143318	0.0131032	0.0123682	0.0122739	0.0121117	0.0146759	0.0131348	0.0118701	0.0139402	0.0120144	0.0117852	0.0110214	0.00808042	0.00798317	0.00802207	0.0109922	0.00738069	0.00710485	0.0068351	0.0076455	0.0142798	0.0130185	0.0133497	0.0140089	0.0141007	0.0123975	0.0129011	0.0127841	0.0127589	0.0133271	0.0134046	0.0118247	0.0132497	0.0129885	0.0136517	0.0128323	0.0139616	0.0139652	0.0126279	0.0123158	0.0121562	0.0128457	0.014205
[Entotheonellales]	0.00618468	0.00650745	0.00600127	0.00618759	0.0067179	0.00840966	0.00617844	0.00636696	0.00623181	0.00423445	0.00525258	0.00469344	0.0040176	0.00344432	0.00630575	0.00293809	0.00293287	0.00412182	0.0018113	0.00202538	0.00214135	0.00380498	0.00196499	0.00170707	0.0017978	0.00229663	0.00206467	0.00558477	0.00428781	0.0049443	0.00632054	0.00590635	0.00532615	0.00442984	0.00577389	0.00882418	0.00765656	0.00554492	0.0151411	0.00432533	0.00893237	0.00798881	0.00605393	0.0088996	0.00649086	0.00397874	0.00585359	0.00434286	0.00637504
other	0.00115743	0.000720192	0.000751967	0.000587429	0.000894924	0.000846806	0.00108089	0.000585364	0.000706208	0.000709071	0.000827329	0.000726649	0.000878018	0.000597774	0.000827697	0.000954413	0.000590871	0.000649634	0.000583642	0.000434011	0.000404832	0.000807118	0.000371431	0.000391005	0.000321345	0.000447396	0.000447514	0.000805011	0.000751473	0.000885091	0.000925274	0.000789462	0.000843308	0.000772993	0.00060558	0.000778604	0.000785863	0.000846212	0.000909091	0.000610782	0.000658281	0.000526209	0.000894478	0.000696118	0.000612345	0.000787313	0.00069844	0.000655238	0.000880636
Gammaproteobacteria	0.0752332	0.0943966	0.0854928	0.0719013	0.0796124	0.0666057	0.0832288	0.0970173	0.0838765	0.0805345	0.0906021	0.0794549	0.0779839	0.102153	0.0793065	0.094281	0.081669	0.123968	0.0812973	0.122194	0.0666056	0.0657609	0.0766106	0.111799	0.0939196	0.1152	0.0735652	0.0952806	0.104156	0.0998779	0.0829228	0.11263	0.0920833	0.0947065	0.0920377	0.086438	0.0731751	0.0735425	0.0593417	0.0710252	0.0707399	0.068443	0.0690822	0.0696332	0.0741209	0.100354	0.0791067	0.12992	0.0855748
34P16	0	0	0	1.3054e-05	0	9.7334e-06	0	0	9.54335e-06	0	0	0	0	9.48848e-06	1.08908e-05	0	0	0	0	0	0	1.92171e-05	1.19816e-05	9.53671e-06	0	0	0	0	0	0	0	0	1.47949e-05	0	0	0	0	0	0	0	0	0	1.29634e-05	0	0	0	0	0	0
Aeromonadales	1.16913e-05	2.57212e-05	0	1.3054e-05	0	9.7334e-06	1.33444e-05	1.80112e-05	9.54335e-06	9.98692e-06	4.81005e-05	0	8.86886e-06	4.74424e-05	2.17815e-05	1.8714e-05	2.14862e-05	0	0	3.94555e-05	1.06535e-05	0	0	1.90734e-05	8.685e-06	2.98264e-05	2.03415e-05	2.51566e-05	1.10511e-05	1.52602e-05	1.3032e-05	0	2.95897e-05	1.48652e-05	0	1.29767e-05	1.12266e-05	3.34031e-05	3.1348e-05	1.24649e-05	5.0637e-05	1.19593e-05	0	2.1419e-05	0	2.81183e-05	3.32591e-05	0.000106667	3.82885e-05
Alteromonadales	0.00135619	0.000925962	0.00177869	0.00120097	0.00100231	0.00103174	0.00169473	0.00100863	0.00125972	0.00149804	0.00359792	0.000798123	0.000948969	0.0036246	0.00185143	0.00540834	0.00090242	0.00199371	0.000724521	0.000815414	0.00106535	0.0016911	0.00065899	0.00089645	0.00067743	0.00124277	0.00258337	0.000893059	0.00138138	0.00106821	0.000938306	0.00210523	0.00217485	0.00163518	0.000647344	0.00176484	0.00131351	0.00159221	0.00118077	0.000573387	0.00181281	0.0012916	0.0014908	0.000771084	0.00185064	0.00133562	0.000981142	0.00234667	0.000861491
Chromatiales	0.000350738	0.000308654	0.000260296	0.000326349	0.000322173	0.000360136	0.000373642	0.000396246	0.000410364	0.000329568	0.000240503	0.000464579	0.000345886	0.000370051	0.000272269	0.00037428	0.000343779	0.000268814	0.000130816	0.00014467	0.00021307	0.000172954	0.000107835	9.53671e-05	0.00015633	0.000169016	0.000193245	0.000339614	0.000364685	0.000427285	0.000338833	0.000336252	0.000414256	0.00031217	0.000365436	0.000350372	0.000258212	0.000189284	0.00030303	0.000186974	0.000253185	0.000131552	0.000674099	0.00021419	0.000272153	0.00033742	0.000299331	0.000274286	0.000402029
Enterobacteriales	0.000210443	0.00023149	0.000462749	0.000313295	0.000238646	0.000214135	0.000266887	0.000198123	0.000181324	0.000219712	0.000288603	0.000119123	0.000115295	0.000256189	0.00014158	0.00028071	8.59448e-05	0.000235212	0.000140879	0.000670744	0.00049006	0.000230605	0.000694935	0.000228881	0.000269235	0.000487165	0.000325465	0.00015094	0.000198919	0.000122081	0.000104256	0.000160816	0.000369872	0.000252709	0.000167056	0.000246558	0.000224532	0.000389703	0.000198537	0.000112184	0.000192421	0.000191349	0.000168525	0.000107095	0.000163292	0.000407716	0.000216184	0.00071619	0.000191443
HOC36	0.000257208	0.000488702	0.000375983	9.13778e-05	0.000131256	0.000194668	0.000346953	6.30392e-05	5.72601e-05	4.99346e-05	2.88603e-05	2.38246e-05	7.98198e-05	0.000132839	6.53445e-05	7.48559e-05	0.000204119	1.12006e-05	4.02512e-05	2.63037e-05	3.19605e-05	1.92171e-05	2.39633e-05	4.76835e-05	3.474e-05	4.97107e-05	3.05123e-05	5.03132e-05	4.42043e-05	6.10407e-05	1.3032e-05	1.46197e-05	4.43846e-05	4.45957e-05	4.17641e-05	2.59535e-05	3.36799e-05	6.68062e-05	1.04493e-05	3.73948e-05	1.01274e-05	2.39186e-05	2.59269e-05	4.2838e-05	5.44307e-05	5.62366e-05	1.66295e-05	4.57143e-05	1.91443e-05
HTCC2188	0.000198751	5.14423e-05	0.00031814	0.00026108	0.000107391	0.000253068	0.00021351	0.000189118	4.77168e-05	7.98953e-05	0.000173162	9.52982e-05	0.000124164	0.000104373	0.000185143	9.35699e-05	9.66879e-05	0.000112006	4.02512e-05	0.000118367	3.19605e-05	5.76513e-05	1.19816e-05	5.72202e-05	4.3425e-05	4.97107e-05	2.03415e-05	0	6.63064e-05	7.63009e-05	0.000117288	0.000102338	0.000133154	0.000133787	7.30872e-05	0.000103814	6.73597e-05	5.56718e-05	7.31452e-05	3.73948e-05	4.05096e-05	2.39186e-05	0.000116671	9.63855e-05	6.80383e-05	0.000182769	6.65181e-05	0.000152381	9.57213e-05
Legionellales	0.00132111	0.00104171	0.00150393	0.0013054	0.00124096	0.00131401	0.00156129	0.00129681	0.00113566	0.00156795	0.0016739	0.00140565	0.0011973	0.00190718	0.00144847	0.00164683	0.00135363	0.00095205	0.00215344	0.00318274	0.00202416	0.00171032	0.00170139	0.00200271	0.00184991	0.00281362	0.00268508	0.00109431	0.00128192	0.00135816	0.00123804	0.00143273	0.00167182	0.00129328	0.00124248	0.00158316	0.00135842	0.00216007	0.00140021	0.00104706	0.00148873	0.00125573	0.00150376	0.00153146	0.00121108	0.00164492	0.00139688	0.0016	0.00137839
Methylococcales	9.35301e-05	1.28606e-05	0	9.13778e-05	9.54586e-05	0.000116801	0.000106755	4.5028e-05	0	2.99608e-05	0	2.38246e-05	0.000266066	0	4.3563e-05	1.8714e-05	4.29724e-05	2.24012e-05	1.00628e-05	2.63037e-05	2.1307e-05	0	0	0	2.6055e-05	3.97685e-05	3.05123e-05	2.51566e-05	1.10511e-05	0	3.90961e-05	4.3859e-05	4.43846e-05	0.000133787	2.08821e-05	0	0	2.22687e-05	1.04493e-05	1.24649e-05	2.02548e-05	2.39186e-05	0	2.1419e-05	1.36077e-05	7.02958e-05	6.65181e-05	3.04762e-05	5.74328e-05
Oceanospirillales	0	0	0	0	0	0	1.33444e-05	0	9.54335e-06	0	2.88603e-05	2.38246e-05	8.86886e-06	0	1.08908e-05	0	1.07431e-05	0	0	2.63037e-05	0	0	0	0	0	9.94214e-06	1.01708e-05	1.25783e-05	1.10511e-05	1.52602e-05	0	0	0	0	1.0441e-05	1.29767e-05	0	0	0	1.24649e-05	1.01274e-05	1.19593e-05	2.59269e-05	1.07095e-05	1.36077e-05	1.40592e-05	3.32591e-05	4.57143e-05	3.82885e-05
PYR10d3	0	0	0	0	0	0	0	9.0056e-06	0	0	0	0	0	0	1.08908e-05	0	0	0	0	0	0	0	0	0	0	0	0	0	0	0	0	0	0	0	0	0	0	0	0	0	0	0	0	0	0	0	0	0	0
Pasteurellales	1.16913e-05	0	0	0	0	1.94668e-05	0	2.70168e-05	9.54335e-06	9.98692e-06	0	0	0	0	0	0	0	0	0	0	0	0	0	0	0	0	0	0	0	0	0	0	0	0	0	0	0	0	0	0	0	0	0	0	0	0	0	0	0
Pseudomonadales	0.000783314	0.00088738	0.00160516	0.00131845	0.000656278	0.000876006	0.00112093	0.000702437	0.000753925	0.00135822	0.00226072	0.000952982	0.000948969	0.00196411	0.00155738	0.00286324	0.00093465	0.00138887	0.000694333	0.00184126	0.00115058	0.00132598	0.000982495	0.00115394	0.00079902	0.00322125	0.000722124	0.000704385	0.000817779	0.00102243	0.000612506	0.000745603	0.00251513	0.00121895	0.000448964	0.000908371	0.00069605	0.00151427	0.00119122	0.000785291	0.000992485	0.00068168	0.00108893	0.000631861	0.00164653	0.00109661	0.000764958	0.00281905	0.00162726
Thiotrichales	0.00564688	0.00596731	0.00630495	0.00494746	0.00596616	0.00509057	0.00588486	0.00547541	0.00439948	0.00464392	0.00562776	0.00587275	0.00716604	0.00409902	0.00504242	0.0052212	0.00424352	0.00462584	0.00215344	0.00238048	0.00212004	0.00307474	0.00192904	0.00243186	0.0023189	0.00260484	0.00190193	0.0060879	0.006708	0.00528002	0.00566893	0.0062426	0.00488231	0.00514338	0.00600359	0.00520367	0.00370478	0.00364094	0.00458725	0.003378	0.00400032	0.00410204	0.0044335	0.00474431	0.00404148	0.00560961	0.00537134	0.0039619	0.00522638
Xanthomonadales	0.0633082	0.0828221	0.071379	0.060466	0.06805	0.0557821	0.070218	0.0863457	0.0743904	0.0692892	0.0751715	0.0682097	0.0652128	0.0886698	0.0671633	0.0769144	0.0724085	0.113216	0.0744445	0.112001	0.0585516	0.0567096	0.0696253	0.104103	0.0868327	0.103229	0.0641369	0.0844507	0.0917681	0.0888448	0.0723929	0.0999547	0.0781909	0.0832305	0.0820247	0.0749017	0.0644183	0.0631987	0.0494253	0.063833	0.0608151	0.0596888	0.0585559	0.0603266	0.0635614	0.0880666	0.0683307	0.116221	0.0736671
[Marinicellales]	0.000444268	0.000462981	0.000375983	0.000313295	0.000692075	0.000389336	0.00042702	0.000324202	0.00014315	0.000319581	0.000404044	0.000428842	0.000257197	8.53963e-05	0.000315832	9.35699e-05	0.000193376	0.00019041	7.04395e-05	0.000131518	8.52279e-05	0.000115303	8.38715e-05	7.62937e-05	3.474e-05	7.95371e-05	6.10246e-05	0.000201253	0.000397838	0.000289944	0.000273673	0.000409351	0.000429051	0.000267574	0.000177497	0.000246558	2.24532e-05	8.9075e-05	9.40439e-05	7.47897e-05	0.000101274	0.000107634	0.000116671	0.000128514	0.000258546	0.000309302	0.000199554	0.000426667	0.000536039
other	0.00123927	0.00117031	0.00112795	0.00124013	0.00110971	0.00094414	0.000987483	0.000918571	0.00105931	0.00112852	0.00105821	0.00103637	0.00130372	0.000882428	0.00116531	0.00127255	0.000827219	0.00095205	0.000694333	0.00078911	0.000809665	0.000634164	0.000778807	0.000677106	0.0008685	0.00117317	0.000844174	0.00124525	0.00109406	0.00129712	0.00117288	0.00108186	0.00116879	0.0010257	0.0008144	0.00107707	0.00106653	0.000590122	0.000835946	0.000922406	0.000951976	0.000896947	0.000868551	0.000985274	0.000966144	0.00119503	0.00133036	0.00117333	0.00143582
[truncated: 194 more columns]
