# Supplementary material for: Spatial scale affects the relative role of stochasticity versus determinism in soil bacterial communities in wheat fields across the North China Plain
Source: Microbiome. 2018 Feb 5;6:27. doi: 10.1186/s40168-018-0409-4 (PMC5799910; doi:10.1186/s40168-018-0409-4)
Supplement: Supplementary file 2 — Relative average abundance of bacterial phyla classified with RDPII taxonomy using the Greengenes database (http://greengenes.lbl.gov/) across all soils. (North China Plain). Table S2. Relative average abundance of dominant bacterial group classified with RDPII taxonomy using the Greengenes database (http://greengenes.lbl.gov/) across all soils (North China Plain). Table S3. Variation in median βNTI values at different spatial scales and the relative contribution (%) of deterministic and stochastic process in each spatial scale (Tibetan Plateau). Table S4. Correlation between soil characteristics and bacterial community structure determined by Mantel tests (P < 0.05, permutation = 999) (North China Plain). Table S5. Variance of bacterial community explained by soil characteristics (North China Plain). The percentage of explained variance of each variable was calculated by DistLM forward3 (P < 0.05, permutation = 999). Significant values are in bold. For the abbreviations, please see Table S4. Table S6. Pearson correlation between bacterial α-diversity indices and soil characteristics with rarefaction of 20,005 sequences per sample (North China Plain). Significant values are in bold. For the abbreviations, please see Table S4. Table S7. Correlation between climate factors and bacterial community structure determined by Mantel tests (P < 0.05, permutation = 999) (North China Plain). Significant values are in bold. Table S8. Geographic coordinates of sampling sites. Coordinates are shown using the WGS-84 coordinate system. Table S9. Soil physiochemical characteristics among all sampling sites. Values in brackets denote standard deviation (North China Plain). For the abbreviations, please see Table S4. Table S10. Alpha diversity of all sampling sites with rarefaction of 20,005 sequences per sample (North China Plain). Table S11. Location information of sampling sites in Tibetan Plateau. In addition, the followed annotations and the abbreviations of tables can be the foo [file 40168_2018_409_MOESM2_ESM.zip › Table_S1.xlsx]

## Sheet: otu_table_mc9_sort_L2
Kingdom Phylum	CX1	CX2	CX3	CX4	CX5	CX6	CX7	CX8	CX9	DC1	DC2	DC3	DC4	DC5	DC6	DC7	DC8	DC9	DM1	DM2	DM3	DM4	DM5	DM6	DM7	DM8	DM9	DZ1	DZ2	DZ3	DZ4	DZ5	DZ6	DZ7	DZ8	DZ9	FP1	FP2	FP3	FP4	FP5	FP6	FP7	FP8	FP9	GM1	GM2	GM3	GM4
Archaea	0.00106613	0.000344672	0.00535328	0.000984737	0.00845513	0.00113046	0.0310467	0.0010624	0.00230609	0.00832294	0.00490581	0.0123881	0.000503742	0.00049885	0.00454881	0.00220212	0.00413997	0.00575646	0.00283437	0.00372273	0.000457787	0.000452368	0.00109761	0.000560076	0.00241289	0.00143261	0.00340198	0.000449411	0.00556042	0.000238246	0.000594214	0.00318813	0.000522756	0.0028071	0.000279321	0.00201611	0.0166821	0.00344266	0.00344198	0.000796073	0.00903352	0.000483092	0.00796959	0.0159641	0.00061097	0.000157173	0.000334031	0.00100313	0.000261764
Crenarchaeota	0.00106613	0.000344672	0.00523519	0.000984737	0.00845513	0.00113046	0.0309791	0.00103115	0.00228392	0.00832294	0.00490581	0.0123288	0.000503742	0.00049885	0.00454881	0.00220212	0.00413997	0.00575646	0.0028043	0.00359946	0.000437441	0.000452368	0.00108605	0.000549509	0.00239076	0.00138145	0.00336578	0.000449411	0.00554118	0.000226333	0.000594214	0.00317864	0.000522756	0.0028071	0.000279321	0.00199371	0.0166523	0.00344266	0.00344198	0.000796073	0.00901122	0.000483092	0.00794669	0.0159003	0.000565713	0.000157173	0.000334031	0.00100313	0.000261764
Euryarchaeota	0	0	0.000118087	0	0	0	6.75417e-05	3.12471e-05	2.21739e-05	0	0	5.92733e-05	0	0	0	0	0	0	3.00729e-05	0.000123269	2.03461e-05	0	1.15537e-05	1.05675e-05	2.21366e-05	5.11646e-05	3.61912e-05	0	1.92402e-05	1.19123e-05	0	9.48848e-06	0	0	0	2.24012e-05	2.97894e-05	0	0	0	2.2305e-05	0	2.29011e-05	6.37714e-05	4.52571e-05	0	0	0	0
Bacteria	0.998934	0.999655	0.994647	0.999015	0.991545	0.99887	0.968953	0.998938	0.997694	0.991677	0.995094	0.987612	0.999496	0.999501	0.995451	0.997798	0.99586	0.994244	0.997166	0.996277	0.999542	0.999548	0.998902	0.99944	0.997587	0.998567	0.996598	0.999551	0.99444	0.999762	0.999406	0.996812	0.999477	0.997193	0.999721	0.997984	0.983318	0.996557	0.996558	0.999204	0.990966	0.999517	0.99203	0.984036	0.999389	0.999843	0.999666	0.998997	0.999738
Actinobacteria	0.20153	0.217011	0.259516	0.266396	0.253805	0.257427	0.259067	0.240071	0.252251	0.240354	0.28741	0.249926	0.225005	0.185184	0.232635	0.247307	0.26413	0.222519	0.185625	0.174048	0.182016	0.171842	0.254333	0.226292	0.219252	0.206398	0.262628	0.260409	0.271893	0.239818	0.275556	0.28344	0.268326	0.249401	0.287238	0.286769	0.177932	0.219135	0.232355	0.21965	0.205362	0.1583	0.180369	0.210658	0.21531	0.30267	0.324277	0.257252	0.298672
Alphaproteobacteria	0.148224	0.145478	0.131746	0.125628	0.140566	0.14537	0.146723	0.154236	0.141314	0.115059	0.127795	0.104262	0.112574	0.134689	0.10745	0.109771	0.131782	0.144103	0.103458	0.114353	0.112789	0.113649	0.0956997	0.0904364	0.110661	0.103353	0.0956776	0.166642	0.157741	0.15561	0.141574	0.141701	0.155803	0.153586	0.143571	0.147377	0.144866	0.120658	0.161985	0.131352	0.146455	0.117546	0.133651	0.124333	0.108685	0.15083	0.137933	0.12441	0.124113
Acidobacteria	0.173811	0.12562	0.151112	0.161891	0.144673	0.128696	0.127834	0.151923	0.100404	0.129468	0.150671	0.167892	0.178828	0.0984674	0.165786	0.157595	0.138711	0.12423	0.164521	0.182635	0.17933	0.193637	0.152047	0.167431	0.160402	0.181545	0.166419	0.147766	0.144253	0.172454	0.161147	0.127573	0.152677	0.137061	0.134998	0.129927	0.166701	0.179328	0.123359	0.13049	0.127072	0.194415	0.166606	0.158961	0.195986	0.137897	0.130818	0.19722	0.145815
Chloroflexi	0.0903703	0.0667603	0.0965164	0.0897095	0.0975661	0.0935104	0.0771101	0.087773	0.0685396	0.0761108	0.0957311	0.0972675	0.0931923	0.0404346	0.0945722	0.0866006	0.0801412	0.0690775	0.0583189	0.0748161	0.0768472	0.0688411	0.0919909	0.0683293	0.0744676	0.0719886	0.0802722	0.0797655	0.0695918	0.0787282	0.0751104	0.076202	0.0654534	0.0741822	0.0790262	0.0638322	0.0592213	0.0760271	0.0690945	0.0718456	0.0715767	0.0841546	0.072253	0.0753566	0.0874366	0.0914521	0.0924709	0.0737304	0.102237
Gammaproteobacteria	0.0789878	0.134714	0.0683724	0.0681192	0.0532371	0.0768361	0.061508	0.0596819	0.126946	0.0799819	0.0549397	0.0578507	0.072275	0.264751	0.0816327	0.084207	0.091951	0.14341	0.155943	0.105264	0.105759	0.1072	0.0693803	0.0938286	0.109344	0.101191	0.0830589	0.0805345	0.0906021	0.0794549	0.0779839	0.102153	0.0793065	0.094281	0.081669	0.123968	0.110638	0.0962708	0.103217	0.143923	0.142083	0.100464	0.116956	0.119912	0.0833635	0.0731751	0.0735425	0.0593417	0.0710252
Deltaproteobacteria	0.0548744	0.0413607	0.049754	0.0532004	0.0517877	0.0500583	0.0536506	0.0587757	0.0463435	0.0559594	0.0619596	0.0571987	0.0651027	0.0383006	0.0509897	0.0584997	0.0525123	0.0456456	0.0477859	0.0558491	0.053907	0.0571608	0.046966	0.0508084	0.0517001	0.0495274	0.0517535	0.0500245	0.0548731	0.0551062	0.0531245	0.0543025	0.0553795	0.0601093	0.0477423	0.0477705	0.0462033	0.0428993	0.035822	0.0345628	0.0340597	0.0495845	0.0437182	0.0442361	0.039781	0.0525967	0.04839	0.0678474	0.0475538
Betaproteobacteria	0.0597034	0.098046	0.0650659	0.0629	0.0611185	0.0635885	0.0620033	0.0640877	0.0617987	0.0758742	0.0555902	0.0614961	0.0687488	0.0879916	0.0744099	0.0707549	0.0631019	0.0730426	0.0760244	0.077865	0.0778136	0.081635	0.0699002	0.0899398	0.0587949	0.0723212	0.0708866	0.0631872	0.0592983	0.0734988	0.0672969	0.0657931	0.077063	0.0685493	0.081755	0.0603376	0.0651792	0.0670597	0.0685845	0.0711822	0.0677626	0.0808309	0.0680621	0.0603065	0.0682476	0.0634978	0.0569412	0.0661964	0.0720972
Gemmatimonadetes	0.0481954	0.0506138	0.0432592	0.041162	0.0401619	0.0385417	0.0309791	0.042746	0.033527	0.0709923	0.0394904	0.0522198	0.0452888	0.0402128	0.0505286	0.0573508	0.0504641	0.0537668	0.0479964	0.0593171	0.0592376	0.0493429	0.0800559	0.0560393	0.0524417	0.0569079	0.0464575	0.0324974	0.0268497	0.0315199	0.0319989	0.0313025	0.0263012	0.0295307	0.0305534	0.0271502	0.0504334	0.055165	0.0515446	0.0600703	0.0583499	0.0642512	0.0537718	0.0539081	0.075172	0.0336911	0.035797	0.036604	0.0347149
Planctomycetes	0.0423317	0.0246838	0.0370793	0.0362383	0.0434231	0.0394602	0.0364725	0.037809	0.0321079	0.0282378	0.0340426	0.0410171	0.0484312	0.0160186	0.0330096	0.0326009	0.0242733	0.0272297	0.0391925	0.0500637	0.0478642	0.0453412	0.0459261	0.0450174	0.0446164	0.0395503	0.0381576	0.0318882	0.0284851	0.0300428	0.0278748	0.0258087	0.0309406	0.0317763	0.0320896	0.0292895	0.0340195	0.0367973	0.0324226	0.0311463	0.0294426	0.0380483	0.0383365	0.0387305	0.0354589	0.0237443	0.0258985	0.0312644	0.0227859
Firmicutes	0.00987739	0.0140785	0.0118087	0.0133924	0.0215908	0.0303459	0.0247878	0.0230291	0.0318196	0.00726913	0.0132538	0.0102543	0.00947515	0.0132195	0.0134927	0.0090957	0.0121585	0.0141642	0.00624765	0.00708386	0.00779255	0.00803823	0.00600795	0.0048082	0.00609864	0.0073805	0.00528392	0.0247775	0.0236558	0.024039	0.0304646	0.0197265	0.0234478	0.0250206	0.0231944	0.0227148	0.0102475	0.00841081	0.0135554	0.00789439	0.00820824	0.00890821	0.00760317	0.00914057	0.00760319	0.014415	0.0186723	0.0121212	0.0241197
Nitrospirae	0.0231727	0.0114007	0.0231451	0.0268341	0.0262713	0.0177341	0.0248553	0.0266225	0.0124617	0.00896813	0.0182681	0.0189971	0.0177269	0.00629105	0.016136	0.016851	0.0148603	0.0143792	0.0179535	0.0209475	0.0210785	0.0218761	0.0184976	0.0126281	0.014577	0.0189181	0.012486	0.0224206	0.0206447	0.0249205	0.0203452	0.018142	0.0230448	0.0195561	0.0179839	0.0141575	0.0185886	0.0144303	0.013003	0.0119079	0.0109964	0.0130435	0.0134201	0.013477	0.0159531	0.0183668	0.0150759	0.0279415	0.0226862
Bacteroidetes	0.0341476	0.0374632	0.0243259	0.0252585	0.0224665	0.0282262	0.0277146	0.0238728	0.0654796	0.0763259	0.0272124	0.0336376	0.0329111	0.0406563	0.0428756	0.0369094	0.0389593	0.0354464	0.0573491	0.0385175	0.0431235	0.0483802	0.0378616	0.0640706	0.0621486	0.0496809	0.0448289	0.0182161	0.0221647	0.013985	0.0150239	0.0255809	0.0183727	0.0286885	0.0210994	0.0239581	0.0644344	0.052279	0.0659924	0.0577153	0.0617625	0.0603092	0.05952	0.0474247	0.0370655	0.0194557	0.0209549	0.0166876	0.0149704
WS3	0.00677307	0.00556778	0.00523519	0.00544067	0.00465032	0.00402727	0.00553842	0.00509327	0.00361435	0.00367758	0.00645074	0.00740916	0.00978699	0.00271596	0.00599336	0.00674996	0.00636249	0.00382172	0.00887903	0.00944241	0.00954231	0.00908216	0.0059964	0.00847511	0.0104042	0.00802006	0.00832398	0.0044242	0.0052622	0.00521758	0.00499317	0.00415595	0.00576121	0.0041545	0.00377083	0.00423382	0.00890703	0.00628749	0.00293205	0.0043784	0.00390337	0.0104928	0.00799249	0.00474034	0.00543085	0.00334553	0.00337371	0.00870428	0.00380181
Armatimonadetes	0.00602051	0.00368534	0.00429049	0.0052191	0.00534485	0.00487512	0.00540334	0.00574946	0.00334826	0.0037421	0.00368614	0.00465295	0.00498945	0.00357509	0.00547086	0.00502657	0.00466292	0.00475326	0.00469138	0.0049472	0.00472029	0.00556761	0.00625058	0.00470253	0.00392925	0.00561532	0.00427057	0.00399477	0.00353058	0.00422886	0.00394664	0.00421288	0.00340881	0.00381765	0.00383529	0.00324817	0.00327683	0.00445278	0.00501424	0.00474327	0.00414873	0.00396135	0.00485504	0.00425143	0.00522719	0.00446819	0.00404178	0.00475444	0.00471175
Verrucomicrobia	0.00696121	0.0106583	0.00936823	0.00457903	0.00640174	0.00752464	0.00968098	0.00453083	0.00709566	0.00950579	0.00650495	0.0120621	0.00494147	0.0133304	0.00783747	0.00655848	0.0117662	0.00898103	0.0143824	0.0114969	0.00791463	0.00810783	0.00834181	0.008771	0.0102935	0.0164622	0.017987	0.00388491	0.0077057	0.00264453	0.00377814	0.00846372	0.00608793	0.00849614	0.00247091	0.00555549	0.0124222	0.00678225	0.00752135	0.00716465	0.0109518	0.00519807	0.0135346	0.008184	0.00629073	0.00284034	0.00341825	0.00624869	0.00244313
*Bacteria	0.00583237	0.00357929	0.00558945	0.00576071	0.00540524	0.0044512	0.00380485	0.00481205	0.00334826	0.00337649	0.00580024	0.0050975	0.00518135	0.00268825	0.00583969	0.00493082	0.00366061	0.00360675	0.00278175	0.00308995	0.00289932	0.0028186	0.00314262	0.00285322	0.00299951	0.00345361	0.00307625	0.00384496	0.00307843	0.00328779	0.00359189	0.00298887	0.00319099	0.00271353	0.00269652	0.00304656	0.00443862	0.0053186	0.003272	0.0036155	0.00276582	0.00450242	0.00423671	0.00440023	0.00500091	0.0027393	0.00349619	0.00436782	0.00356497
*Proteobacteria	0.00163055	0.00124612	0.00149577	0.00150172	0.00150984	0.00109514	0.00123826	0.00131238	0.000421305	0.000817239	0.00184307	0.00136329	0.00119939	0.00138569	0.000799115	0.000957442	0.000915152	0.000836001	0.000601459	0.00075605	0.000630729	0.000800343	0.000623902	0.000538941	0.000520211	0.000639558	0.00077208	0.000978718	0.00104859	0.00094107	0.00112635	0.000654705	0.000958386	0.000785987	0.00076276	0.000817643	0.001132	0.000989507	0.00140229	0.000928751	0.00102603	0.000753623	0.00105345	0.0010416	0.00092777	0.00083077	0.000868481	0.00106583	0.000685572
Elusimicrobia	0.00068985	0.00114007	0.000787247	0.000516987	0.000724725	0.000494577	0.000450278	0.000499953	0.000532174	0.000301088	0.000352351	0.000237093	0.000263865	0.000886844	0.000676174	0.000813825	0.000435787	0.000429943	0.000954815	0.00109299	0.00115973	0.00121791	0.000623902	0.000528374	0.000653031	0.000908172	0.000410167	0.000609202	0.000731128	0.00078621	0.000487788	0.000635728	0.000664336	0.000916985	0.000580127	0.000694437	0.000595788	0.000577212	0.000764883	0.000431206	0.00053532	0.000657005	0.000893143	0.000807772	0.000724113	0.000404158	0.000601256	0.000564263	0.000448738
Cyanobacteria	0.00128563	0.00108704	0.00165322	0.00196947	0.00606957	0.00151906	0.00558345	0.00165609	0.0011087	0.00165599	0.00100285	0.00154111	0.000743619	0.00116398	0.00132161	0.00105319	0.000958731	0.000859886	0.000902188	0.00121626	0.00129198	0.00100913	0.00286533	0.00105675	0.0011511	0.0011512	0.00120637	0.000948757	0.000615687	0.000750474	0.00112635	0.00080652	0.00057721	0.00132869	0.00151478	0.000784041	0.000923471	0.00103074	0.00101984	0.00222237	0.00144982	0.000927536	0.000984748	0.00116914	0.00133508	0.000740957	0.000656928	0.000512017	0.000673107
BRC1	0.000282211	0.000291646	0.000314899	0.000246184	0.000392559	0.000388596	0.000630389	0.000218729	0.000643044	0.00017205	5.42079e-05	0.000296367	0.000215889	0.000387994	0.000276617	0.000287233	0.000435787	0.000214972	0.000353357	0.000394461	0.000559517	0.000556761	0.000335059	0.000264187	0.000398459	0.000319779	0.000337785	0.000379503	0.000336704	0.000476491	0.000301541	0.000275166	0.000272269	0.000299424	0.000236348	0.000280015	0.000268105	0.00035045	0.000339948	0.000364867	0.00031227	0.000521739	0.000389319	0.000318857	0.000362056	0.000325572	0.0003563	0.00015674	0.000349018
SBR1093	0.000564423	0.000132566	0.000354261	0.000320039	0.000332166	0.000494577	0.000360222	0.000781177	0.000199565	0.000193557	0.000406559	0.000207457	9.59509e-05	0.000110856	0.000215146	0.00023936	0.000435787	0.000191086	2.25547e-05	4.10897e-05	6.10383e-05	6.95951e-05	2.31075e-05	3.17024e-05	6.64099e-05	7.6747e-05	4.8255e-05	0.000169778	0.000153922	0.000202509	0.000141902	0.0002467	0.000359395	9.35699e-05	0.000225605	0.000201611	8.93682e-05	2.06147e-05	4.24935e-05	6.63394e-05	4.461e-05	1.93237e-05	0	4.25143e-05	6.78856e-05	0.000437838	0.000244956	0.000188088	0.000299159
WS4	0	0	0	0	0	0	0	0	0	0	0	2.96367e-05	0	0	0	0	0	0	0	0	1.0173e-05	0	1.15537e-05	0	1.10683e-05	0	0	0	9.6201e-06	0	3.54755e-05	0	1.08908e-05	0	3.22293e-05	2.24012e-05	0	0	0	0	0	0	0	0	0	5.61331e-05	3.34031e-05	2.08986e-05	2.49299e-05
NKB19	9.40704e-05	7.95397e-05	0.000157449	0	0.000120788	7.06539e-05	9.00556e-05	0.000187482	0.000221739	6.45189e-05	8.13118e-05	2.96367e-05	0.000119939	0	3.07352e-05	4.78721e-05	4.35787e-05	9.55429e-05	0.000398466	0.000468423	0.000457787	0.000301579	3.46612e-05	0.00012681	0.000188161	0.000243032	3.61912e-05	0.000249673	0.000182782	0.000202509	0.000195115	0.000104373	0.000130689	0.000205854	0.000182633	0.000179209	0.000119158	6.18442e-05	4.24935e-05	0.000132679	0.00013383	0.000328502	0.000137407	8.50286e-05	0.000113143	5.61331e-05	0.000133612	0.000114943	9.97195e-05
Chlorobi	0.000846634	0.000848424	0.000787247	0.000590842	0.000664331	0.00045925	0.00051782	0.000656188	0.000554348	0.00058067	0.000433663	0.00044455	0.000431779	0.00102541	0.000799115	0.000382977	0.000435787	0.0003344	0.000586422	0.000583474	0.000620556	0.000684352	0.000543026	0.000528374	0.000630894	0.000537229	0.000566996	0.000309594	0.000327083	0.000238246	0.000301541	0.000360562	0.000217815	0.000318138	0.000494183	0.000313617	0.000238315	0.000247377	0.000467429	0.000762903	0.000334575	0.000502415	0.000755737	0.000616457	0.000520456	0.000359252	0.000367434	0.000177638	0.000336553
WPS-2	0.000564423	0.000609805	0.000551073	0.000270803	0.000332166	0.000706539	0.000337709	0.000312471	0.000288261	0.000279582	0.000406559	0.000296367	0.000167914	0.00049885	0.000276617	0.000430849	0.000348629	0.000429943	0.000180438	0.000131487	0.000183115	0.000104393	0.000196414	7.39723e-05	9.96148e-05	0.000140703	0.000120637	0.000279634	0.000153922	0.000119123	0.000248328	0.000256189	0.000228706	0.000261996	0.000279321	0.000246413	0.000327683	0.00039168	0.000382442	0.000530715	0.0004461	0.000386473	0.000526726	0.000276343	0.000565713	0.000157173	0.000222687	0.000240334	0.000186974
Fibrobacteres	0.000533066	0.000238619	0.000157449	0.000196947	0.000181181	0.000423923	0.000180111	0.000312471	0.00073174	0.0010323	0.000189728	0.00035564	0.00031184	0.00049885	0.000491763	0.000526593	0.000261472	0.000191086	0.000105255	0.000230102	0.000213634	0.000301579	0.000127091	0.000507239	0.000210298	0.000191867	0.000217147	0.000229699	0.000221262	0.000166772	0.000266066	0.000199258	0.000185143	0.000505277	0.00031155	0.000179209	0.000238315	8.24589e-05	0.000212468	0.000199018	0.000111525	7.72947e-05	0.000274813	0.000106286	0.000226285	0.000314345	0.000222687	0.000219436	0.000124649
[Thermi]	0.000219498	2.65132e-05	0.000275536	0.00014771	0.000694528	0.000247289	0.000157597	0.000343718	0.000886957	0.000236569	0.000271039	0.000118547	0.000119939	2.77139e-05	9.22056e-05	0.000191488	0	0	0.000142846	0.000123269	0.000122077	6.95951e-05	4.6215e-05	7.39723e-05	8.85465e-05	6.39558e-05	6.03187e-05	7.98953e-05	2.88603e-05	0.000131035	9.75575e-05	8.53963e-05	0.000108908	7.48559e-05	0.000236348	0.000100805	0.000238315	0.000206147	0.000127481	9.95091e-05	0.000156135	0.000135266	0.000114506	0.0001488	0.000294171	0.000224532	6.68062e-05	8.35946e-05	0.000224369
OD1	0.000219498	0.000530265	0.000196812	0.000172329	0.000271772	0.000423923	0.000270167	9.37412e-05	0.000177391	0.000107532	0.000108416	0.000237093	0.000143926	0.00160741	0.000153676	0.000143616	0.000174315	0.000191086	0.000330802	0.000197231	0.000213634	0.000371174	0.000103984	0.000137377	0.00019923	0.000268614	0.000229211	6.99084e-05	8.65809e-05	7.14737e-05	6.20821e-05	7.59078e-05	6.53445e-05	0.000112284	0.000107431	8.96047e-05	0.000238315	0.000185533	0.000127481	0.000265358	0.000156135	0.000154589	0.000274813	0.000340114	0.000316799	7.85863e-05	0.000111344	6.26959e-05	2.49299e-05
AD3	3.13568e-05	0.000185593	0.000118087	2.46184e-05	3.01969e-05	0.000211962	4.50278e-05	0	2.21739e-05	0	0	8.891e-05	9.59509e-05	8.31416e-05	3.07352e-05	4.78721e-05	0	4.77715e-05	0	8.21794e-06	1.0173e-05	0	1.15537e-05	0	1.10683e-05	1.27912e-05	0	3.99477e-05	1.92402e-05	3.57368e-05	3.54755e-05	7.59078e-05	1.08908e-05	3.7428e-05	2.14862e-05	3.36018e-05	5.95788e-05	4.12295e-05	4.24935e-05	0	4.461e-05	1.93237e-05	0	2.12571e-05	4.52571e-05	2.24532e-05	1.11344e-05	2.08986e-05	3.73948e-05
Chlamydiae	0.000219498	0.000689344	0.000629797	0.000344658	0.000452953	0.000423923	0.000607875	0.000406212	0.000532174	0.00017205	0.000406559	0.000385277	0.00031184	0.000665133	0.000368822	0.000335105	0.000697259	0.000429943	0.000263138	0.000271192	0.000223807	0.000243583	0.000219521	0.00016908	0.000298844	0.00033257	0.000205084	5.99215e-05	0.000192402	0.000178684	0.00015964	0.000199258	0.00028316	0.00028071	0.000150403	5.6003e-05	0.000565998	0.000329836	0.000934857	0.000398036	0.0004461	0.000251208	0.00041222	0.0001488	0.000226285	6.73597e-05	3.34031e-05	0.000125392	8.72546e-05
OP3	0.000188141	0.000185593	0.000118087	0.00014771	0.000211378	0.000105981	0.000202625	0.000281224	0.000177391	0.000107532	5.42079e-05	0.000118547	0.000143926	0.000166283	0.000184411	4.78721e-05	0.000305051	4.77715e-05	0.000180438	0.000180795	0.000223807	0.000301579	0.000103984	8.45398e-05	0.000121751	0.000102329	7.23825e-05	0.000119843	8.65809e-05	0.000119123	0.000115295	5.69309e-05	8.7126e-05	0.00018714	8.59448e-05	8.96047e-05	0.000119158	6.18442e-05	4.24935e-05	0.000165848	0.000156135	0.000135266	0.000160308	0.000106286	0.000452571	6.73597e-05	0.000100209	9.40439e-05	7.47897e-05
TM6	9.40704e-05	0.000291646	7.87247e-05	9.84737e-05	0.000150984	0.000141308	0.000225139	9.37412e-05	0.00011087	6.45189e-05	5.42079e-05	8.891e-05	0	0.000193997	0.000245881	0.00023936	0.000261472	7.16572e-05	7.51823e-05	8.21794e-05	5.08652e-05	5.79959e-05	2.31075e-05	5.28374e-05	7.74782e-05	8.95381e-05	4.8255e-05	4.99346e-05	0.000105821	7.14737e-05	7.98198e-05	6.64193e-05	9.80168e-05	7.48559e-05	5.37155e-05	4.48024e-05	0.000178736	2.06147e-05	4.24935e-05	9.95091e-05	8.922e-05	7.72947e-05	9.16045e-05	0.000106286	9.05141e-05	3.36799e-05	8.9075e-05	6.26959e-05	6.23247e-05
BHI80-139	6.27136e-05	0	7.87247e-05	7.38552e-05	3.01969e-05	7.06539e-05	4.50278e-05	9.37412e-05	6.65218e-05	2.15063e-05	2.71039e-05	0	2.39877e-05	0	3.07352e-05	9.57442e-05	8.71574e-05	0	2.25547e-05	4.10897e-05	9.15574e-05	6.95951e-05	9.243e-05	3.17024e-05	9.96148e-05	8.95381e-05	2.41275e-05	5.99215e-05	3.84804e-05	8.33859e-05	2.66066e-05	1.8977e-05	1.08908e-05	1.8714e-05	6.44586e-05	2.24012e-05	5.95788e-05	6.18442e-05	0.000127481	0	6.6915e-05	3.86473e-05	4.58022e-05	4.25143e-05	0.0001584	3.36799e-05	3.34031e-05	6.26959e-05	4.98598e-05
GAL15	6.27136e-05	0.000132566	0.000118087	0.000196947	0.000211378	0.000105981	0.000157597	0.000312471	4.43479e-05	2.15063e-05	2.71039e-05	8.891e-05	0.000119939	5.54278e-05	6.14704e-05	0.000335105	8.71574e-05	0.000238857	9.7737e-05	0.000123269	0.00013225	0.00013919	0.000115537	0.000274754	8.85465e-05	0.000204659	9.651e-05	0.000219712	9.6201e-05	0.000178684	0.00015964	0.000493401	0.000119798	0.000149712	0.000204119	0.000123207	2.97894e-05	6.18442e-05	8.4987e-05	0.000232188	6.6915e-05	0	9.16045e-05	8.50286e-05	0.000181028	0.000145946	0.000100209	0.000208986	0.000311624
NC10	0.000125427	0	3.93623e-05	0	0	3.5327e-05	2.25139e-05	0.000124988	2.21739e-05	4.30126e-05	0	0	0	5.54278e-05	0	0	4.35787e-05	0	9.02188e-05	0.000123269	0.000122077	0.000115992	3.46612e-05	2.11349e-05	4.42733e-05	6.39558e-05	2.41275e-05	4.99346e-05	1.92402e-05	8.33859e-05	0.000168508	0.000332097	1.08908e-05	3.7428e-05	8.59448e-05	1.12006e-05	0	2.06147e-05	0	3.31697e-05	0	0	2.29011e-05	6.37714e-05	0	1.12266e-05	2.22687e-05	4.17973e-05	0.000112184
WS2	0	7.95397e-05	3.93623e-05	7.38552e-05	6.03938e-05	0.000141308	2.25139e-05	9.37412e-05	0.00011087	6.45189e-05	5.42079e-05	2.96367e-05	2.39877e-05	0.000110856	0.000122941	4.78721e-05	8.71574e-05	0.000191086	7.51823e-05	4.93076e-05	0.000111903	6.95951e-05	8.08762e-05	9.51073e-05	4.42733e-05	6.39558e-05	0.000108574	6.99084e-05	1.92402e-05	5.95614e-05	7.09509e-05	4.74424e-05	8.7126e-05	9.35699e-05	4.29724e-05	8.96047e-05	2.97894e-05	8.24589e-05	0.000127481	9.95091e-05	2.2305e-05	0.000115942	0.000160308	0.000106286	0.000135771	5.61331e-05	6.68062e-05	5.22466e-05	0
GN04	3.13568e-05	5.30265e-05	0.000118087	4.92368e-05	0	0.000141308	0.000247653	3.12471e-05	4.43479e-05	4.30126e-05	2.71039e-05	5.92733e-05	2.39877e-05	2.77139e-05	3.07352e-05	4.78721e-05	0	0	7.51823e-05	2.46538e-05	1.0173e-05	3.47975e-05	1.15537e-05	0	2.21366e-05	2.55823e-05	3.61912e-05	0.000119843	0.000144302	0.000131035	4.43443e-05	1.8977e-05	6.53445e-05	0.000130998	8.59448e-05	5.6003e-05	0	0	0	0	0	0	0	0	0	2.24532e-05	3.34031e-05	2.08986e-05	2.49299e-05
OP11	0	0.000106053	0	2.46184e-05	9.05907e-05	3.5327e-05	6.75417e-05	3.12471e-05	8.86957e-05	8.60252e-05	2.71039e-05	5.92733e-05	4.79754e-05	0.000166283	0.000122941	9.57442e-05	4.35787e-05	9.55429e-05	7.51823e-05	2.46538e-05	4.06922e-05	0.000115992	2.31075e-05	6.34048e-05	4.42733e-05	5.11646e-05	4.8255e-05	1.99738e-05	2.88603e-05	2.38246e-05	4.43443e-05	9.48848e-06	2.17815e-05	3.7428e-05	5.37155e-05	4.48024e-05	5.95788e-05	0.000103074	0.000127481	0	8.922e-05	5.7971e-05	0.000114506	6.37714e-05	4.52571e-05	1.12266e-05	0	2.08986e-05	2.49299e-05
TM7	0.000125427	0.000477238	0.000236174	4.92368e-05	0.000271772	0.000247289	0.000225139	9.37412e-05	0.000133044	0.000494645	0.000216832	0.000148183	0.000215889	0.00124712	0.000276617	0.000191488	0.000130736	0.000788229	0.000202992	0.000213666	0.000162769	0.000208785	0.000161752	0.000243052	0.000177093	0.000358152	0.000217147	0.000109856	1.92402e-05	5.95614e-05	0.000141902	0.000113862	0.000108908	5.61419e-05	0.000107431	2.24012e-05	0.000119158	0.000226762	0.000297455	0.000232188	0.000245355	0.00021256	0.000389319	0.000233829	0.000294171	4.49065e-05	6.68062e-05	9.40439e-05	4.98598e-05
Spirochaetes	3.13568e-05	0.000212106	0	2.46184e-05	3.01969e-05	3.5327e-05	2.25139e-05	3.12471e-05	4.43479e-05	6.45189e-05	2.71039e-05	0	4.79754e-05	0.000193997	3.07352e-05	9.57442e-05	4.35787e-05	7.16572e-05	6.01459e-05	1.64359e-05	1.0173e-05	4.63967e-05	1.15537e-05	1.05675e-05	2.21366e-05	3.83735e-05	0	3.99477e-05	4.81005e-05	4.76491e-05	8.86886e-05	5.69309e-05	4.3563e-05	0.000149712	5.37155e-05	4.48024e-05	2.97894e-05	2.06147e-05	0	0	0	3.86473e-05	2.29011e-05	2.12571e-05	0	0.000123493	4.45375e-05	6.26959e-05	7.47897e-05
FBP	0.000156784	0.000212106	3.93623e-05	0.00014771	0.000181181	0.000176635	2.25139e-05	9.37412e-05	8.86957e-05	2.15063e-05	0.000108416	5.92733e-05	7.19632e-05	0.000277139	0.000122941	0.000287233	8.71574e-05	0.000214972	5.26276e-05	4.10897e-05	8.13843e-05	5.79959e-05	4.6215e-05	8.45398e-05	0.000110683	0.000166285	4.8255e-05	0	4.81005e-05	2.38246e-05	3.54755e-05	5.69309e-05	5.44538e-05	9.35699e-05	2.14862e-05	2.24012e-05	0.000119158	6.18442e-05	4.24935e-05	0.000232188	8.922e-05	7.72947e-05	0.000137407	4.25143e-05	0.000181028	3.36799e-05	6.68062e-05	1.04493e-05	2.49299e-05
FCPU426	3.13568e-05	2.65132e-05	3.93623e-05	0	0	0	0	0	2.21739e-05	0	2.71039e-05	2.96367e-05	2.39877e-05	0	0	0	4.35787e-05	0	3.00729e-05	4.10897e-05	4.06922e-05	1.15992e-05	0	0	1.10683e-05	2.55823e-05	4.8255e-05	0	2.88603e-05	1.19123e-05	8.86886e-06	0	2.17815e-05	0	0	1.12006e-05	0	0	0	0	0	0	0	0	2.26285e-05	0	0	1.04493e-05	0
Lentisphaerae	3.13568e-05	0	3.93623e-05	0	0	0	0	0	0	8.60252e-05	0	0	2.39877e-05	0	0	0	0	2.38857e-05	3.00729e-05	2.46538e-05	3.05191e-05	1.15992e-05	1.15537e-05	0	2.21366e-05	0	0	0	0	0	0	0	0	0	0	0	0	0	0	0	0	0	0	0	0	0	0	1.04493e-05	0
MVP-21	0	0	0	2.46184e-05	0	0	2.25139e-05	0	0	0	0	0	0	2.77139e-05	0	0	0	0	7.51823e-06	0	1.0173e-05	0	0	0	0	1.27912e-05	0	0	0	1.19123e-05	1.77377e-05	0	0	0	1.07431e-05	1.12006e-05	0	0	0	0	0	1.93237e-05	0	2.12571e-05	4.52571e-05	0	0	0	0
Aquificae	0	0	0	0	0	0	0	0	0	0	2.71039e-05	0	0	0	0	0	0	0	0	8.21794e-06	0	0	1.15537e-05	0	0	0	0	0	0	0	0	0	0	0	0	0	0	0	0	0	0	0	0	0	0	0	1.11344e-05	0	0
Caldiserica	0	0	0	0	0	0	0	0	0	0	0	0	0	0	0	0	0	0	0	0	0	0	0	0	0	0	0	0	0	0	0	0	0	0	0	0	0	0	0	0	0	0	0	0	0	0	0	0	0
GN02	0	5.30265e-05	3.93623e-05	2.46184e-05	3.01969e-05	0	2.25139e-05	0	0	0	2.71039e-05	0	2.39877e-05	0	3.07352e-05	4.78721e-05	0	7.16572e-05	1.50365e-05	8.21794e-06	1.0173e-05	1.15992e-05	0	1.05675e-05	2.21366e-05	6.39558e-05	1.20637e-05	0	0	0	0	0	0	0	0	1.12006e-05	2.97894e-05	2.06147e-05	4.24935e-05	3.31697e-05	2.2305e-05	0	6.87033e-05	0	4.52571e-05	0	0	0	0
OP8	0	0	0	0	0	0	2.25139e-05	0	0	0	0	0	0	0	0	0	0	0	0	0	0	0	0	0	1.10683e-05	1.27912e-05	1.20637e-05	0	0	0	0	0	0	0	0	0	0	0	4.24935e-05	0	0	0	0	0	0	0	0	0	0
PAUC34f	0	0	0	0	0	0	0	3.12471e-05	0	0	0	0	0	0	0	0	0	0	0	0	0	0	0	0	0	0	0	0	0	0	0	0	0	0	1.07431e-05	0	0	0	0	0	0	0	0	0	0	0	0	0	0
Synergistetes	0	0	0	0	0	0	0	0	0	0	0	0	0	0	0	0	0	0	0	0	0	0	0	0	0	0	0	0	0	0	0	0	0	0	0	0	0	0	0	0	0	0	0	0	0	0	0	0	0
Tenericutes	0	0	0	0	0	0	2.25139e-05	3.12471e-05	0	2.15063e-05	2.71039e-05	5.92733e-05	0	8.31416e-05	0	0	0	0	7.51823e-06	0	0	2.31984e-05	0	0	0	0	1.20637e-05	0	0	0	0	0	0	0	0	0	0	0	0	3.31697e-05	2.2305e-05	0	2.29011e-05	0	0	0	0	0	0
WS1	0	0	0	0	0	0	0	0	0	0	0	0	0	0	0	0	0	0	7.51823e-06	0	0	0	0	0	0	0	0	0	0	0	0	0	0	0	0	0	0	0	0	0	0	0	0	0	0	0	0	0	1.24649e-05
WS5	0	0	0	0	0	0	0	0	0	0	0	0	0	0	0	0	0	0	0	0	0	0	0	0	0	0	0	0	0	0	0	0	0	0	0	0	0	0	0	0	0	0	0	0	0	0	0	0	0
WWE1	0	0	0	0	0	0	0	0	0	0	0	0	0	0	0	0	0	0	0	8.21794e-06	0	0	0	0	0	0	0	0	0	0	0	0	0	0	0	0	0	0	0	0	0	0	0	0	0	0	0	0	0
[Caldithrix]	0	0	0	4.92368e-05	3.01969e-05	0	0	0	2.21739e-05	2.15063e-05	0	0	2.39877e-05	2.77139e-05	0	0	0	0	6.76641e-05	1.64359e-05	2.03461e-05	2.31984e-05	1.15537e-05	0	1.10683e-05	0	1.20637e-05	9.98692e-06	1.92402e-05	0	8.86886e-06	1.8977e-05	0.000108908	1.8714e-05	1.07431e-05	4.48024e-05	0	0	0	0	0	0	0	0	0	0	0	0	0
[truncated: 194 more columns]
